# Supplementary material for: An RNA Switch of a Large Exon of Ninein Is Regulated by the Neural Stem Cell Specific-RNA Binding Protein, Qki5
Source: Int J Mol Sci. 2019 Feb 26;20(5):1010. doi: 10.3390/ijms20051010 (PMC6429586; doi:10.3390/ijms20051010)
Supplement: Supplementary file 1 [file ijms-20-01010-s001.zip]

Archive with 2 entries (2 files):
- Yano_ijms-433809_Sup_FigS1_TableS1.pdf
- Yano_ijms-433809_Sup_Table_S2_Revised.xlsx
