# Supplementary material for: An RNA Switch of a Large Exon of Ninein Is Regulated by the Neural Stem Cell Specific-RNA Binding Protein, Qki5
Source: Int J Mol Sci. 2019 Feb 26;20(5):1010. doi: 10.3390/ijms20051010 (PMC6429586; doi:10.3390/ijms20051010)
Supplement: Supplementary file 1 [file ijms-20-01010-s001.zip › Yano_ijms-433809_Sup_Table_S2_Revised.xlsx]

## Sheet: All_Events
gene	chrom	chromStart	chromEnd	name	score	strand	type	isoformIDs	coverage	I_g1(E14.5WT)	I_g2(E14.5cKO)	dI_g1_vs_g2	pvalue	FDR
73341//Arhgef6	chrX	57240593	57243514	CA-73341-98340-99903-99924-101042[INC][4/1]	0	-	cass	INC/SKIP	24.9999	0.178576	0.904762	-0.726186	8.72033e-07	5.64979e-05
105559//Mbnl2	chr14	120396450	120404731	CA-105559-123936-130667-130703-131969[INC][10/35]	0	+	cass	INC/SKIP	41.922	0.197194	0.837209	-0.640015	4.57826e-08	3.63103e-06
381650//Thap6	chr5	91962881	91965303	CA-381650-3641-3801-3904-5214[INC][3/6][UPT]	0	+	cass	INC/SKIP	21	0.166667	0.708333	-0.541667	0.000262175	0.00788238
18189//Nrxn1	chr17	90700743	90704370	CA-18189-391737-393791-393815-394897[INC][2/6][UPT]	0	-	cass	INC/SKIP	89.8329	0.338864	0.871813	-0.532949	1.02057e-17	1.87785e-15
237943//Gpatch8	chr11	102528093	102538355	ME-237943-20877-30992[M0][2/2]	0	-	mutx	M0/M1	46	0.232877	0.717391	-0.484515	0.00210039	0.0697796
72313//Fryl	chr5	73112748	73118584	CA-72313-141135-144318-144363-146766[INC][1/2]	0	-	cass	INC/SKIP	34.6414	0.240607	0.70717	-0.466563	1.84733e-05	0.00080167
74383//Ubap2l	chr3	90000137	90002475	CA-74383-53237-53647-53698-55262[INC][5/13][DNT]	0	-	cass	INC/SKIP	50	0.294711	0.742602	-0.447891	4.5709e-06	0.00024168
59079//Erbb2ip	chr13	103827906	103835027	CA-59079-90017-93183-93327-95491[INC][6/12]	0	-	cass	INC/SKIP	340.765	0.223323	0.662519	-0.439196	2.81999e-32	1.62149e-29
18190//Nrxn2	chr19	6454978	6472418	CA-18190-39543-48086-48131-56520[INC][1/6]	0	+	cass	INC/SKIP	171.038	0.364661	0.777677	-0.413016	2.31588e-19	5.91835e-17
21676//Tead1	chr7	112842039	112856931	CA-21676-165783-179733-179745-180478[INC][5/12]	0	+	cass	INC/SKIP	114	0.206349	0.613939	-0.40759	1.26243e-08	1.037e-06
68094//Smarcc2	chr10	128487933	128490173	A5-68094-31698-32660[A0][12/3][DNT]	0	+	alt5	A1/A0	548.402	0.37879	0.770094	-0.391304	8.38752e-48	2.47432e-45
53357//Pla2g6	chr15	79317760	79328252	CA-53357-3162-3657-3737-13361[INC][5/13][UPT]	0	-	cass	INC/SKIP	28	0.435613	0.812391	-0.376778	0.00059777	0.0151919
59079//Erbb2ip	chr13	103823313	103835027	TC-59079-2-90017-93183-93327-98588-98795-100108[INC][1/3]	0	-	taca	INC/SKIP	155.3	0.51484	0.891363	-0.376523	2.14361e-28	9.01389e-26
329877//Dennd4c	chr4	86813392	86819980	CA-329877-67983-68227-68374-74307[INC][7/3]	0	+	cass	INC/SKIP	26	0.530864	0.89926	-0.368396	2.79362e-05	0.00115772
56526//Sept6	chrX	36916414	36923029	CA-56526-69856-72282-72327-76150[INC][6/1]	0	-	cass	INC/SKIP	33.9999	0.580385	0.941353	-0.360968	4.08314e-09	3.75649e-07
75770//Brsk2	chr7	141998632	142002145	CA-75770-51972-54091-54139-55312[INC][2/3][DNT]	0	+	cass	INC/SKIP	20	0.52113	0.880117	-0.358987	0.00435732	0.0584364
59079//Erbb2ip	chr13	103824719	103835027	CA-59079-90017-93183-93327-98588[INC][1/2]	0	-	cass	INC/SKIP	37.358	0.580186	0.933782	-0.353596	4.36921e-10	4.36921e-08
59079//Erbb2ip	chr13	103823313	103835027	TC-59079-3-90017-93183-93327-95298-95608-98588-98795-100108[INC][1/3]	0	-	taca	INC/SKIP	155.3	0.555011	0.906717	-0.351706	1.00891e-27	2.8283e-25
59079//Erbb2ip	chr13	103823313	103835027	TC-59079-3-90017-93183-93327-95491-95608-98588-98795-100108[INC][5/3]	0	-	taca	INC/SKIP	155.3	0.572005	0.921483	-0.349478	1.19427e-27	2.51095e-25
18553//Pcsk6	chr7	66025227	66031850	CA-18553-166272-166430-166469-172613[INC][3/4]	0	+	cass	INC/SKIP	21	0.428571	0.762712	-0.33414	0.00688557	0.0797824
18190//Nrxn2	chr19	6454978	6472418	CA-18190-39543-48086-48110-56520[INC][9/6]	0	+	cass	INC/SKIP	171.038	0.543695	0.874693	-0.330998	2.20915e-19	5.9777e-17
59079//Erbb2ip	chr13	103823313	103835027	CA-59079-90017-98666-98795-100108[INC][1/3]	0	-	cass	INC/SKIP	155.3	0.563459	0.888247	-0.324788	2.08623e-23	7.99723e-21
14171//Fgf17	chr14	70638801	70641567	A3-14171-3737-6467[A0][5/3]	0	-	alt3	A0/A1	20	0.214286	0.538462	-0.324176	0.00049069	0.0288744
12153//Bmp1	chr14	70486146	70490199	A5-12153-33060-36330[A0][6/1]	0	-	alt5	A1/A0	24.6052	0.21748	0.540949	-0.323469	0.00132825	0.0653055
18574//Pde1b	chr15	103526983	103528343	IR-18574-26686-26795-27924-28047[SPLICE][1/1]	0	+	iret	RET/SPLICE	27.8352	0.60304	0.914739	-0.311699	2.38199e-05	0.00417498
59079//Erbb2ip	chr13	103823313	103835027	CA-59079-90017-98588-98795-100108[INC][1/3]	0	-	cass	INC/SKIP	155.3	0.582242	0.889943	-0.307701	3.00572e-23	1.06356e-20
18541//Pcnt	chr10	76401331	76403873	CA-18541-42155-42268-42289-44377[INC][8/6]	0	-	cass	INC/SKIP	93.3645	0.124874	0.432068	-0.307195	7.87181e-06	0.000402337
12660//Chka	chr19	3864647	3884584	CA-12660-15987-33237-33348-35699[INC][1/9]	0	+	cass	INC/SKIP	45.0869	0.14032	0.446886	-0.306566	0.00040823	0.0112447
52231//Ankzf1	chr1	75195800	75196380	IR-52231-6641-6789-6993-7222[SPLICE][6/1]	0	+	iret	RET/SPLICE	66.9641	0.237015	0.541287	-0.304272	0.000138929	0.00992056
192285//Phf21a	chr2	92186550	92214088	CA-192285-5428-5862-6227-32867[INC][2/4]	0	+	cass	INC/SKIP	49	0.3125	0.614458	-0.301958	9.03371e-05	0.00307815
192285//Phf21a	chr2	92186550	92214088	CA-192285-5428-5851-6227-32867[INC][1/4]	0	+	cass	INC/SKIP	47	0.195122	0.492063	-0.296942	9.03371e-05	0.00305552
56873//Lmbr1	chr5	29363882	29378366	CA-56873-3264-16184-16470-17435[INC][2/30][UPT]	0	-	cass	INC/SKIP	36	0.241379	0.529502	-0.288123	0.00293316	0.0455829
18222//Numb	chr12	83795438	83799656	CA-18222-45836-48000-48147-49189[INC][7/10][DNT]	0	-	cass	INC/SKIP	67	0.358779	0.64539	-0.286611	0.000184724	0.00582006
99633//Lphn2	chr3	148815582	148823050	TC-99633-2-134681-136227-136356-137167-137185-139707[INC][1/11][DNT]	0	-	taca	INC/SKIP	210.711	0.412531	0.69527	-0.282739	4.59733e-14	4.83295e-12
59079//Erbb2ip	chr13	103823313	103835027	TC-59079-2-90017-95491-95608-98666-98795-100108[INC][2/3]	0	-	taca	INC/SKIP	155.3	0.590941	0.87341	-0.282469	2.46867e-24	4.15231e-22
14235//Foxm1	chr6	128370956	128372602	CA-14235-11092-11974-12019-12540[INC][15/3]	0	+	cass	INC/SKIP	101.474	0.662255	0.943381	-0.281126	8.17675e-18	1.56721e-15
57776//Ttyh1	chr7	4133662	4136240	A3-57776-17206-19709[A0][2/1][DNT]	0	+	alt3	A0/A1	195.562	0.72041	0.989247	-0.268837	1.8625e-46	4.93191e-43
56233//Hdac7	chr15	97808352	97809057	CA-56233-38536-38732-38843-38969[INC][6/20]	0	-	cass	INC/SKIP	75.9981	0.236671	0.504762	-0.268091	0.00113761	0.0245682
54214//Golga4	chr9	118577141	118582523	CA-54214-73911-76224-76289-78531[INC][3/20][DNT]	0	+	cass	INC/SKIP	133.904	0.61412	0.881667	-0.267547	1.52255e-14	2.33458e-12
20430//Cyfip1	chr7	55896667	55900070	ME-20430-57745-60844[M0][4/23]	0	+	mutx	M0/M1	287.035	0.467037	0.717765	-0.250728	2.03326e-09	3.03973e-07
59079//Erbb2ip	chr13	103823313	103835027	TC-59079-2-90017-95491-95608-98588-98795-100108[INC][7/3]	0	-	taca	INC/SKIP	155.3	0.669408	0.91982	-0.250411	3.16064e-24	4.43017e-22
193385//Fam65b	chr13	24695572	24701729	CA-193385-84093-84861-84987-89452[INC][6/8]	0	+	cass	INC/SKIP	52.093	0.719771	0.969208	-0.249437	4.53924e-12	5.80015e-10
70292//Afap1	chr5	35984188	35989667	CA-70292-93988-96736-97003-99235[INC][2/7]	0	+	cass	INC/SKIP	82.9969	0.682554	0.927171	-0.244617	2.43845e-10	2.54929e-08
16438//Itpr1	chr6	108363609	108369055	CA-16438-153610-155203-155248-158915[INC][8/2][DNT]	0	+	cass	INC/SKIP	20.1674	0.699186	0.941809	-0.242623	0.000535692	0.0138437
15441//Hp1bp3	chr4	138217261	138222187	CA-15441-3668-7899-8092-8462[INC][3/9][UPT]	0	+	cass	INC/SKIP	35	0.625365	0.866821	-0.241456	0.00558228	0.0699686
231997//Fkbp14	chr6	54585802	54589423	CA-231997-6856-9043-9133-10198[INC][4/21]	0	-	cass	INC/SKIP	21.0013	0.0129928	0.253205	-0.240212	6.86026e-07	4.64077e-05
246694//Hps5	chr7	46774813	46775950	IR-246694-22930-23117-23944-24068[SPLICE][15/1]	0	-	iret	RET/SPLICE	50.1887	0.189286	0.428749	-0.239463	0.00392083	0.0878996
20619//Snap23	chr2	120586158	120594955	CA-20619-21606-26151-26244-30130[INC][3/58]	0	+	cass	INC/SKIP	141.125	0.199982	0.436467	-0.236485	5.88612e-05	0.0021489
208618//Etl4	chr2	20801541	20808023	TC-208618-2-514749-518672-518750-518862-520461-520989[INC][3/7]	0	+	taca	INC/SKIP	64.2575	0.413534	0.649026	-0.235492	0.000349661	0.00891107
20499//Slc12a7	chr13	73809905	73813671	CA-20499-49388-49997-50012-52842[INC][1/22]	0	+	cass	INC/SKIP	119.279	0.169402	0.404776	-0.235374	2.08806e-05	0.000889361
16553//Kif13a	chr13	46752080	46761423	CA-16553-171446-171951-172056-179846[INC][3/7]	0	-	cass	INC/SKIP	120.631	0.37162	0.60646	-0.23484	0.000394062	0.0111208
19126//Prom1	chr5	43995074	44001900	TC-19126-2-102951-103443-103467-103891-103960-109622[INC][6/10]	0	-	taca	INC/SKIP	196.16	0.364852	0.592313	-0.227461	9.63939e-08	6.23595e-06
12752//Cln3	chr7	126580792	126581741	CA-12752-5635-5824-5881-6416[INC][1/52]	0	-	cass	INC/SKIP	60.0012	0.107143	0.333346	-0.226204	0.00410228	0.0564984
70297//Gcc2	chr10	58269261	58274835	CA-70297-19181-19807-19880-22210[INC][14/1]	0	+	cass	INC/SKIP	24	0.670103	0.895425	-0.225322	0.00267925	0.0429426
17245//Mdm1	chr10	118152174	118157369	CA-17245-13488-18047-18077-18408[INC][11/11]	0	+	cass	INC/SKIP	276.174	0.230172	0.451763	-0.221591	2.23415e-06	0.00013009
98682//Mfsd6	chr1	52657439	52661086	CA-98682-69512-71595-71620-71773[INC][2/11][DNT]	0	-	cass	INC/SKIP	60.8377	0.496429	0.715692	-0.219263	0.0044405	0.0593788
74094//Tjap1	chr17	46264882	46282438	CA-74094-3681-14097-14227-21048[INC][6/9]	0	-	cass	INC/SKIP	153	0.503836	0.720698	-0.216862	2.96311e-06	0.000164221
14107//Fat1	chr8	45045030	45049876	TC-14107-2-97961-98525-98578-100442-100502-102634[INC][2/9]	0	+	taca	INC/SKIP	31.8435	0.599551	0.813518	-0.213967	0.00864062	0.0886191
74243//2210009G21Rik	chr2	137000183	137044076	CA-74243-112056-116716-116837-155782[INC][21/10]	0	+	cass	INC/SKIP	68.9916	0.395654	0.60819	-0.212536	0.00391001	0.0541748
19126//Prom1	chr5	43995074	44001900	CA-19126-102951-103443-103467-109622[INC][1/10]	0	-	cass	INC/SKIP	188.001	0.253351	0.463878	-0.210527	1.62183e-06	9.9472e-05
108062//Cstf2	chrX	134072414	134073276	CA-108062-16126-16329-16416-16865[INC][2/2]	0	+	cass	INC/SKIP	105.994	0.255646	0.465638	-0.209993	7.36327e-05	0.00262566
23966//Odz4	chr7	96436759	96550298	CA-23966-229222-288607-288704-342375[INC][6/43]	0	+	cass	INC/SKIP	103	0.424361	0.633188	-0.208827	0.00153508	0.0300483
14252//Flot2	chr11	78049477	78055879	CA-14252-14619-18422-18513-20816[INC][7/2]	0	+	cass	INC/SKIP	43.9943	0.563968	0.772728	-0.20876	0.00432415	0.0581611
99633//Lphn2	chr3	148815582	148823050	CA-99633-134681-136227-136356-139707[INC][2/11][DNT]	0	-	cass	INC/SKIP	210.711	0.674172	0.878575	-0.204403	2.30093e-14	3.41429e-12
26921//Map4k4	chr1	40000623	40003986	CA-26921-102837-103517-103679-105844[INC][3/6]	0	+	cass	INC/SKIP	335.974	0.735399	0.935711	-0.200312	1.02827e-37	9.46012e-35
216549//Aftph	chr11	20692464	20698372	CA-216549-46236-47717-47798-51960[INC][3/29]	0	-	cass	INC/SKIP	160.405	0.406468	0.606358	-0.19989	1.62973e-05	0.000764976
73728//Psd	chr19	46326166	46327006	A3-73728-3259-3990[A1][1/1]	0	-	alt3	A0/A1	22	0.608696	0.807484	-0.198788	0.00626359	0.0947771
12752//Cln3	chr7	126575202	126575411	IR-12752-11868-11937-12022-12078[SPLICE][18/1]	0	-	iret	RET/SPLICE	55.5538	0.0780921	0.274955	-0.196863	3.76787e-05	0.00518889
227334//Usp40	chr1	87967509	87975930	TC-227334-2-35744-37417-37475-43102-43156-43953[INC][9/2]	0	-	taca	INC/SKIP	56.1166	0.547824	0.744186	-0.196362	0.00189294	0.033166
66965//Ctu2	chr8	122481330	122481528	IR-66965-8188-8255-8328-8387[SPLICE][39/2]	0	+	iret	RET/SPLICE	78.0001	0.114094	0.309645	-0.195551	7.63731e-05	0.00669306
66965//Ctu2	chr8	122481330	122481739	IR-66965-8188-8255-8328-8598[SPLICE][5/1][DNT]	0	+	iret	RET/SPLICE	78.0001	0.114094	0.309645	-0.195551	7.63731e-05	0.00701177
13191//Dctn1	chr6	83183298	83187783	CA-13191-20410-23504-23522-24840[INC][2/1]	0	+	cass	INC/SKIP	22.1439	0.786597	0.981384	-0.194787	4.74528e-05	0.00184985
216549//Aftph	chr11	20692464	20698372	A5-216549-46175-51960[A0][28/1]	0	-	alt5	A1/A0	160.405	0.51259	0.706524	-0.193934	0.000109741	0.0138744
545156//Kalrn	chr16	34039878	34053663	CA-545156-463468-467105-467198-477018[INC][3/1]	0	-	cass	INC/SKIP	180.307	0.511531	0.705123	-0.193592	5.61401e-06	0.00029346
69232//Qrich1	chr9	108517106	108528917	CA-69232-3154-4680-4740-14502[INC][24/68][UPT]	0	+	cass	INC/SKIP	133	0.389882	0.583364	-0.193482	0.0034741	0.0497847
102693//Phldb1	chr9	44707884	44711059	CA-102693-27276-29676-29805-30158[INC][4/39]	0	-	cass	INC/SKIP	73.9937	0.596884	0.788018	-0.191135	0.000516417	0.013421
66147//Necap2	chr4	141070055	141071694	CA-66147-9765-10405-10491-11112[INC][1/5]	0	-	cass	INC/SKIP	29.8088	0.102804	0.29388	-0.191076	0.00152054	0.029891
14026//Evl	chr12	108683194	108683409	IR-14026-131475-131542-131628-131691[SPLICE][22/2]	0	+	iret	RET/SPLICE	375.9	0.164193	0.351928	-0.187735	1.24817e-15	2.40646e-12
69232//Qrich1	chr9	108517106	108528917	CA-69232-3154-4616-4740-14502[INC][10/68][UPT]	0	+	cass	INC/SKIP	133	0.358761	0.545491	-0.18673	0.00268972	0.0429608
52635//Esyt2	chr12	116348218	116357185	CA-52635-70093-75605-75668-78890[INC][2/20]	0	+	cass	INC/SKIP	38.333	0.0235569	0.210084	-0.186527	0.00377172	0.0525754
14924//Magi1	chr6	93694007	93697486	A3-14924-589711-592897[A2][5/8/4]	0	-	alt3	A1/A2	39.478	0.692782	0.876663	-0.183881	0.000726047	0.0400536
192197//Bcas3	chr11	85801784	85826056	TC-192197-2-451789-463836-463902-471858-471949-475038[INC][5/1][DNT]	0	+	taca	INC/SKIP	95	0.169014	0.351266	-0.182252	0.000258584	0.00701513
230793//Ahdc1	chr4	133055012	133060891	A3-230793-46698-52387[A0][3/2/1]	0	+	alt3	A1/A2	65.9805	0.279435	0.460704	-0.181269	0.00322942	0.0838382
319504//Nrcam	chr12	44566287	44568644	CA-319504-240528-240955-240985-242659[INC][14/13]	0	+	cass	INC/SKIP	142.173	0.772007	0.95299	-0.180982	6.06728e-20	1.86063e-17
13132//Dab2	chr15	6424634	6431106	CA-13132-127909-132507-133161-134165[INC][3/16]	0	+	cass	INC/SKIP	44.9833	0.662705	0.842705	-0.18	0.00860736	0.0947222
59079//Erbb2ip	chr13	103824719	103835027	TC-59079-2-90017-93183-93327-95298-95608-98588[INC][1/2]	0	-	taca	INC/SKIP	37.358	0.782689	0.961125	-0.178435	6.21157e-07	3.73138e-05
74763//Nat15	chr16	3884695	3897379	TC-74763-2-3188-12750-12866-13895-14182-15632[INC][3/5][UPT]	0	+	taca	INC/SKIP	43	0.623815	0.802183	-0.178369	0.00429121	0.0523031
192197//Bcas3	chr11	85801784	85826056	CA-192197-451789-471858-471949-475038[INC][3/1][DNT]	0	+	cass	INC/SKIP	83.9874	0.174825	0.352777	-0.177952	0.00210069	0.036742
19126//Prom1	chr5	43995074	44001900	CA-19126-102951-103891-103960-109622[INC][1/10]	0	-	cass	INC/SKIP	156.029	0.197146	0.375068	-0.177921	4.23809e-06	0.000226689
74763//Nat15	chr16	3884695	3897379	TC-74763-2-3188-12750-12866-13895-14349-15632[INC][1/5][UPT]	0	+	taca	INC/SKIP	43	0.59944	0.776713	-0.177273	0.00272552	0.0382027
20411//Sorbs1	chr19	40324746	40327621	CA-20411-189363-189875-191342-191980[INC][1/36]	0	-	cass	INC/SKIP	284.98	0.523225	0.700007	-0.176781	5.31453e-07	3.70407e-05
230861//Eif4g3	chr4	138087532	138096930	CA-230861-97110-105453-105474-106296[INC][3/5]	0	+	cass	INC/SKIP	85.1553	0.512804	0.685197	-0.172393	0.00675359	0.0786493
192176//Flna	chrX	74230505	74233337	CA-192176-16386-16544-16568-18781[INC][10/33]	0	-	cass	INC/SKIP	754.636	0.513396	0.683901	-0.170506	4.37157e-14	6.28413e-12
59079//Erbb2ip	chr13	103824719	103835027	ME-59079-90017-98588[M0][1/8]	0	-	mutx	M0/M1	332.212	0.150182	0.320539	-0.170357	8.69517e-11	1.73324e-08
83997//Slmap	chr14	26428241	26438737	CA-83997-98062-106830-106953-108424[INC][21/8]	0	-	cass	INC/SKIP	32.9957	0.819792	0.989041	-0.169249	5.28175e-09	4.67232e-07
67075//Magt1	chrX	105968083	105971478	IR-67075-43420-43464-43873-46816[SPLICE][1/1][DNT]	0	-	iret	RET/SPLICE	25.8965	0.769982	0.939086	-0.169104	0.00073804	0.0338796
105428//Fam149b	chr14	20375509	20378522	CA-105428-30452-32613-32838-33238[INC][8/2]	0	+	cass	INC/SKIP	73.7283	0.569362	0.737992	-0.168631	0.00711024	0.0819727
74053//Grip1	chr10	119985473	119986483	IR-74053-534160-534316-535018-535171[SPLICE][3/1]	0	+	iret	RET/SPLICE	42.0985	0.0628209	0.230935	-0.168114	6.60327e-05	0.00636555
69875//Ndufa11	chr17	56721034	56721440	A3-69875-6366-6680[A2][129/10/3]	0	+	alt3	A1/A2	63.451	0.678394	0.845873	-0.167479	0.000864292	0.046707
69875//Ndufa11	chr17	56721034	56721444	A3-69875-6366-6684[A2][30/3/1][DNT]	0	+	alt3	A1/A2	63.451	0.678394	0.845873	-0.167479	0.000864292	0.0457729
13548//Dyrk1a	chr16	94659496	94663860	A3-13548-92488-96656[A0][11/9]	0	+	alt3	A0/A1	221	0.413361	0.579666	-0.166306	4.3629e-05	0.00312242
59079//Erbb2ip	chr13	103824719	103835027	TC-59079-2-90017-93183-93327-95491-95608-98588[INC][6/2]	0	-	taca	INC/SKIP	37.358	0.805128	0.970917	-0.165789	6.50433e-07	3.64676e-05
69697//Camsap3	chr8	3606503	3607889	IR-69697-22054-22371-23341-23441[SPLICE][9/1]	0	+	iret	RET/SPLICE	36.2586	0.0677966	0.233542	-0.165746	0.000906177	0.039707
50884//Nckap1	chr2	80570118	80580898	CA-50884-3108-12735-12753-13736[INC][1/22][UPT]	0	-	cass	INC/SKIP	312	0.159851	0.323782	-0.163931	8.61135e-06	0.000425938
17245//Mdm1	chr10	118146594	118150955	CA-17245-8185-9194-9329-12002[INC][14/2]	0	+	cass	INC/SKIP	78.2746	0.672241	0.834779	-0.162538	0.00321104	0.0482705
57815//Spata5	chr3	37528157	37579089	CA-57815-111043-112703-112740-161472[INC][9/41][DNT]	0	+	cass	INC/SKIP	114.38	0.141731	0.300116	-0.158385	0.00206908	0.0366068
21841//Tia1	chr6	86423605	86424419	IR-21841-22387-22453-23126-23202[SPLICE][3/1]	0	+	iret	RET/SPLICE	210.626	0.626129	0.782264	-0.156135	1.01639e-06	0.000391919
216565//Ehbp1	chr11	22151066	22169173	CA-216565-120761-137903-138008-138606[INC][7/1]	0	-	cass	INC/SKIP	68.2039	0.722729	0.878472	-0.155743	0.00012479	0.00407117
218756//Slc4a7	chr14	14745967	14748622	CA-218756-46059-47708-47768-48441[INC][2/13]	0	+	cass	INC/SKIP	69.3456	0.0610513	0.216662	-0.15561	5.21852e-05	0.0019359
56430//Clip1	chr5	123630452	123640553	TC-56430-2-46798-48303-48336-52013-52118-56122[INC][1/8]	0	-	taca	INC/SKIP	84	0.555233	0.710614	-0.155381	0.00255099	0.0376383
14268//Fn1	chr1	71612467	71615550	CA-14268-40812-42136-42409-43521[INC][28/49]	0	-	cass	INC/SKIP	127.571	0.685106	0.837583	-0.152477	4.6744e-05	0.0018378
116870//Mta1	chr12	113133184	113135827	CA-116870-38060-38263-38299-40519[INC][15/7]	0	+	cass	INC/SKIP	299.208	0.486874	0.636246	-0.149373	0.000321728	0.00936677
108655//Foxp1	chr6	98945346	98945734	A3-108655-492812-492999[A1][17/6]	0	-	alt3	A0/A1	119.027	0.569779	0.718279	-0.1485	0.0031445	0.0832663
216190//Appl2	chr10	83610977	83611198	IR-216190-40465-40522-40598-40687[SPLICE][17/1]	0	-	iret	RET/SPLICE	186	0.278844	0.425287	-0.146443	0.00172597	0.0616234
110253//Triobp	chr15	78973251	78987947	CA-110253-29569-31743-31821-43168[INC][4/3]	0	+	cass	INC/SKIP	121.298	0.256975	0.40272	-0.145745	0.00131782	0.0274298
13191//Dctn1	chr6	83183298	83187783	CA-13191-20410-21012-21033-24840[INC][1/1]	0	+	cass	INC/SKIP	22.1439	0.840902	0.985924	-0.145022	0.00012799	0.00414617
239188//Enox1	chr14	77312058	77380687	CA-239188-158362-211263-211309-226816[INC][1/4]	0	+	cass	INC/SKIP	146	0.264069	0.408816	-0.144746	0.00554671	0.0699038
52231//Ankzf1	chr1	75197643	75198375	IR-52231-8484-8965-9105-9217[SPLICE][10/1]	0	+	iret	RET/SPLICE	156	0.311086	0.455355	-0.144269	0.00417156	0.0924457
407823//Baz2b	chr2	59958431	59962629	CA-407823-166720-168635-168920-170248[INC][9/6]	0	-	cass	INC/SKIP	61	0.765043	0.90534	-0.140297	0.000273928	0.00818228
16975//Lrp8	chr4	107847443	107851426	CA-16975-48308-50845-50884-52049[INC][1/4]	0	+	cass	INC/SKIP	203.332	0.151825	0.290663	-0.138838	1.25026e-05	0.000605391
11302//Aatk	chr11	120007322	120009474	IR-11302-40670-40871-41701-42823[SPLICE][1/1][DNT]	0	-	iret	RET/SPLICE	77.0418	0.129534	0.268257	-0.138723	0.00209496	0.0696393
11302//Aatk	chr11	120007310	120009474	IR-11302-40670-40871-41701-42835[SPLICE][7/2][DNT]	0	-	iret	RET/SPLICE	77.0418	0.129534	0.268257	-0.138723	0.00209496	0.068459
269587//Epb4.1	chr4	131957642	131967974	TC-269587-2-110526-114343-114385-115327-115390-120494[INC][1/38]	0	-	taca	INC/SKIP	742.581	0.246276	0.384424	-0.138148	1.52777e-09	1.28485e-07
269587//Epb4.1	chr4	131957642	131967974	TC-269587-3-110526-114126-114183-114343-114385-115327-115390-120494[INC][4/38]	0	-	taca	INC/SKIP	742.581	0.318101	0.45609	-0.137989	1.52152e-09	1.42177e-07
74159//Acbd5	chr2	23080338	23087618	CA-74159-15253-15467-15500-22284[INC][5/33]	0	+	cass	INC/SKIP	118.132	0.656883	0.793513	-0.13663	0.00897008	0.0973169
241576//Ldlrad3	chr2	102069932	102113678	A5-241576-75698-119319[A0][4/22]	0	-	alt5	A1/A0	21	0.824742	0.96	-0.135258	0.00280472	0.0954685
269587//Epb4.1	chr4	131957642	131967974	CA-269587-110526-115327-115390-120494[INC][7/38]	0	-	cass	INC/SKIP	647.589	0.236679	0.371178	-0.134499	7.92512e-08	6.1789e-06
68082//Dusp19	chr2	80621193	80624359	A3-68082-7027-10147[A1][45/4]	0	+	alt3	A0/A1	26	0.807414	0.941167	-0.133753	0.00663231	0.0981137
269587//Epb4.1	chr4	131957642	131967974	TC-269587-2-110526-114126-114183-115327-115390-120494[INC][1/38]	0	-	taca	INC/SKIP	742.581	0.235157	0.368111	-0.132954	2.3614e-08	1.65494e-06
226562//Prrc2c	chr1	162673509	162676816	CA-226562-66866-67715-67952-69900[INC][2/9][DNT]	0	-	cass	INC/SKIP	633.524	0.501746	0.634267	-0.132521	2.49026e-06	0.000141422
107831//Bai1	chr15	74575838	74580735	CA-107831-62729-64199-64298-67369[INC][2/13]	0	+	cass	INC/SKIP	78.6092	0.123036	0.255438	-0.132402	0.00791336	0.0890011
110253//Triobp	chr15	78973251	78987947	TC-110253-2-29569-31743-31821-33890-34028-43168[INC][2/3]	0	+	taca	INC/SKIP	119	0.180249	0.312503	-0.132254	0.000413193	0.0102204
224902//Safb2	chr17	56562938	56563430	IR-224902-24152-24222-24340-24645[SPLICE][8/2][DNT]	0	-	iret	RET/SPLICE	179.177	0.195266	0.32522	-0.129954	0.000607124	0.0308035
240725//Sulf1	chr1	12848330	12860371	CA-240725-159025-161330-161364-169382[INC][21/5][DNT]	0	+	cass	INC/SKIP	224.404	0.404843	0.534654	-0.12981	0.00321457	0.0481662
18028//Nfib	chr4	82320473	82323709	A5-18028-184598-187752[A0][4/6]	0	-	alt5	A1/A0	231.17	0.479852	0.608121	-0.128269	0.00109045	0.0689318
72194//Fbxl20	chr11	98113220	98128375	CA-72194-24302-37169-37224-39321[INC][65/18]	0	-	cass	INC/SKIP	29	0.804651	0.932489	-0.127838	0.00276285	0.043674
13046//Celf1	chr2	91013237	91019496	A3-13046-76006-82101[A1][2/2][DNT]	0	+	alt3	A0/A1	319.361	0.197125	0.323476	-0.126351	1.32185e-06	0.000583378
22764//Zfx	chrX	94081824	94098851	CA-22764-28125-44108-44258-44439[INC][5/1]	0	-	cass	INC/SKIP	81.9692	0.708004	0.833367	-0.125364	0.00851592	0.0939406
75734//Mff	chr1	82735418	82747141	CA-75734-13590-19900-20059-25165[INC][5/21]	0	+	cass	INC/SKIP	663.998	0.441289	0.565189	-0.1239	0.00133456	0.0275291
22084//Tsc2	chr17	24604949	24607530	CA-22084-28193-29277-29406-30640[INC][1/12][DNT]	0	-	cass	INC/SKIP	138.255	0.60249	0.725999	-0.123509	0.0067697	0.0786379
66660//Sltm	chr9	70572148	70573924	A3-66660-32399-34148[A2][7/4/2]	0	+	alt3	A0/A1	303.048	0.561716	0.68457	-0.122854	0.000329352	0.020282
116870//Mta1	chr12	113133184	113135827	TC-116870-2-38060-38263-38299-39523-39535-40519[INC][2/7]	0	+	taca	INC/SKIP	299.208	0.553301	0.674919	-0.121619	0.000153704	0.00497172
233489//Picalm	chr7	90177499	90189256	CA-233489-50372-54987-55137-61918[INC][15/21]	0	+	cass	INC/SKIP	228.25	0.784335	0.904825	-0.12049	3.10688e-10	3.17592e-08
226562//Prrc2c	chr1	162673509	162676816	TC-226562-2-66866-67715-67952-69405-69454-69900[INC][1/9][DNT]	0	-	taca	INC/SKIP	633.524	0.269162	0.388167	-0.119005	4.45135e-05	0.00178266
104112//Acly	chr11	100498620	100504292	CA-104112-26798-27811-27841-32238[INC][30/37]	0	-	cass	INC/SKIP	1393.37	0.478879	0.597843	-0.118964	2.13321e-11	2.58231e-09
26412//Map4k2	chr19	6343801	6344078	IR-26412-5552-5634-5722-5830[SPLICE][16/1]	0	+	iret	RET/SPLICE	31	0.042735	0.160494	-0.117759	0.00358232	0.0874268
226517//Smg7	chr1	152841512	152844406	CA-226517-61611-62267-62417-64053[INC][6/11]	0	-	cass	INC/SKIP	95.1652	0.787143	0.90466	-0.117518	4.87591e-05	0.0018691
67830//Rer1	chr4	155082666	155086277	CA-67830-3093-5980-6189-6543[INC][18/81][UPT]	0	-	cass	INC/SKIP	180.026	0.195589	0.312685	-0.117096	8.74871e-05	0.00300329
57080//Gtf2ird1	chr5	134357655	134359117	IR-57080-100598-100729-101820-102061[SPLICE][14/4][DNT]	0	-	iret	RET/SPLICE	497	0.307593	0.424242	-0.116649	5.06006e-05	0.00513463
71409//Fmnl2	chr2	53126852	53132180	CA-71409-272109-273849-273975-276972[INC][2/5][DNT]	0	+	cass	INC/SKIP	251.023	0.611048	0.727082	-0.116034	4.83807e-05	0.00187018
13191//Dctn1	chr6	83183298	83187783	TC-13191-2-20410-21012-21033-23504-23522-24840[INC][10/1]	0	+	taca	INC/SKIP	22.1439	0.874116	0.989289	-0.115173	5.75597e-05	0.00220035
13855//Epn2	chr11	61533570	61535382	CA-13855-47417-48074-48110-49006[INC][7/25]	0	-	cass	INC/SKIP	196.237	0.157897	0.273063	-0.115167	0.00303371	0.0466725
19280//Ptprs	chr17	56426386	56428131	CA-19280-51542-51663-51690-52976[INC][6/17]	0	-	cass	INC/SKIP	246	0.512605	0.627306	-0.114701	0.00586834	0.0717935
18746//Pkm	chr9	59671920	59678224	ME-18746-18706-24676[M0][27/109]	0	+	mutx	M0/M1	5293.82	0.376888	0.489945	-0.113057	9.04797e-33	2.70534e-30
101214//Tra2a	chr6	49244867	49245609	A3-101214-21577-22185[A0][38/1]	0	-	alt3	A0/A1	154.334	0.712068	0.824363	-0.112294	0.00093373	0.0457873
230098//E130306D19Rik	chr4	43498895	43499336	IR-230098-3323-3418-3644-3765[SPLICE][25/2]	0	-	iret	RET/SPLICE	39.1112	0.0574499	0.169591	-0.112141	0.00207035	0.0700288
76626//Msi2	chr11	88366784	88386118	CA-76626-335223-353032-353056-354420[INC][1/21]	0	-	cass	INC/SKIP	151.494	0.0993452	0.211311	-0.111965	0.000353533	0.0101009
15331//Hmgn2	chr4	133966428	133966795	IR-15331-4195-4226-4512-4563[SPLICE][1/1]	0	-	iret	RET/SPLICE	396	0.339422	0.45092	-0.111499	0.000511283	0.0281644
15331//Hmgn2	chr4	133966428	133966794	IR-15331-4196-4226-4512-4563[SPLICE][510/1]	0	-	iret	RET/SPLICE	396	0.339422	0.45092	-0.111499	0.000511283	0.027382
26921//Map4k4	chr1	40000623	40004912	CA-26921-102837-103517-103679-106894[INC][2/6]	0	+	cass	INC/SKIP	94	0.821846	0.932961	-0.111115	7.93674e-07	5.21557e-05
22129//Ttc3	chr16	94403313	94416008	TC-22129-2-35630-41945-41991-43094-43218-48210[INC][1/35]	0	+	taca	INC/SKIP	578	0.434056	0.544196	-0.110141	0.000147699	0.0049686
17904//Myl6	chr10	128490860	128492135	CA-17904-4767-5061-5106-5792[INC][169/447][DNT]	0	-	cass	INC/SKIP	1517	0.487721	0.59745	-0.109729	5.72089e-11	6.57903e-09
14924//Magi1	chr6	93694007	93697486	A3-14924-589711-592897[A2][5/8/4]	0	-	alt3	A0/A2	39.478	0.837849	0.946772	-0.108924	0.000726047	0.0409058
116870//Mta1	chr12	113133184	113135827	CA-116870-38060-39523-39535-40519[INC][1/7]	0	+	cass	INC/SKIP	299.208	0.381436	0.490349	-0.108913	0.000909334	0.0207076
26921//Map4k4	chr1	40010556	40014222	CA-26921-112765-113737-113929-116193[INC][10/8]	0	+	cass	INC/SKIP	1361.54	0.628723	0.736786	-0.108064	5.14915e-15	8.45932e-13
76932//Arfip2	chr7	105637120	105638326	CA-76932-5208-5376-5554-6138[INC][1/2]	0	-	cass	INC/SKIP	45.8865	0.8168	0.924385	-0.107585	0.00406635	0.0561718
319504//Nrcam	chr12	44532457	44537355	CA-319504-206775-209172-209190-211366[INC][11/17]	0	+	cass	INC/SKIP	536.161	0.376235	0.480127	-0.103892	0.00297506	0.0460784
319974//Auts2	chr5	131466031	131472478	CA-319974-1073085-1074885-1074930-1079216[INC][4/2]	0	-	cass	INC/SKIP	170.29	0.704173	0.80795	-0.103777	0.00143033	0.0287316
16975//Lrp8	chr4	107847443	107851426	CA-16975-48308-49022-49145-52049[INC][5/4]	0	+	cass	INC/SKIP	356.24	0.437961	0.541517	-0.103556	0.00234603	0.0399694
68938//Aspscr1	chr11	120708929	120709245	IR-68938-38957-39027-39098-39274[SPLICE][107/4]	0	+	iret	RET/SPLICE	147.016	0.106719	0.210122	-0.103402	4.95124e-05	0.00530333
60595//Actn4	chr7	28906971	28912320	ME-60595-53041-58216[M0][74/9/1]	0	-	mutx	M0/M1	636.256	0.513669	0.616334	-0.102665	0.00100144	0.035227
108888//Atad3a	chr4	155746028	155747480	IR-108888-16617-16785-17961-18070[SPLICE][19/1]	0	-	iret	RET/SPLICE	159.878	0.138631	0.241294	-0.102664	0.000712688	0.0335137
19656//Rbmxl1	chr8	78505270	78508898	A3-19656-3130-6658[A1][2/1][UPT][DNT]	0	-	alt3	A0/A1	328	0.39881	0.501292	-0.102482	0.00775533	0.0996899
19656//Rbmxl1	chr8	78505268	78508898	A3-19656-3130-6660[A1][2/2][UPT]	0	-	alt3	A0/A1	328	0.39881	0.501292	-0.102482	0.00775533	0.0992083
12361//Cask	chrX	13549164	13554945	ME-12361-294664-300180[M0][3/5]	0	-	mutx	M0/M1	482.631	0.663193	0.764702	-0.101508	8.74683e-05	0.00475509
71409//Fmnl2	chr2	53126852	53132180	CA-71409-272109-275544-275591-276972[INC][5/5][DNT]	0	+	cass	INC/SKIP	101.787	0.12438	0.225078	-0.100699	0.00064886	0.0157924
17354//Mllt10	chr2	18071124	18101511	TC-17354-2-18968-39931-40124-40547-40598-49221[INC][2/23]	0	+	taca	INC/SKIP	108.79	0.260488	0.159361	0.101127	0.000989376	0.0198111
17354//Mllt10	chr2	18071124	18101511	CA-17354-18968-40547-40598-49221[INC][5/23]	0	+	cass	INC/SKIP	84.7959	0.287598	0.186246	0.101352	0.00524364	0.0666319
56403//Syncrip	chr9	88479793	88482196	CA-56403-3342-4632-4792-5485[INC][16/4][UPT]	0	-	cass	INC/SKIP	45	0.137405	0.034749	0.102656	0.00106866	0.0236339
12660//Chka	chr19	3864647	3884584	ME-12660-15987-35699[M0][4/1]	0	+	mutx	M0/M1	48.4081	0.951968	0.849194	0.102775	0.000581723	0.0231914
117606//Boc	chr16	44492812	44496558	IR-117606-65311-65619-68898-69058[SPLICE][10/1]	0	-	iret	RET/SPLICE	39.0173	0.162268	0.0593074	0.102961	0.00237535	0.0704566
11789//Apc	chr18	34247693	34268378	ME-11789-29751-50314[M0][1/1][UPT]	0	+	mutx	M0/M1	158	0.845506	0.741206	0.1043	0.00364907	0.0948758
30839//Fbxw5	chr2	25501935	25503044	CA-30839-4374-4623-4781-5093[INC][36/9]	0	+	cass	INC/SKIP	104.245	0.871814	0.765933	0.105881	0.000623237	0.015331
14109//Fau	chr19	6057950	6058324	A3-14109-3114-3438[A1][158/17/1][UPT]	0	+	alt3	A0/A1	405	0.487234	0.380952	0.106282	3.85051e-05	0.00291319
12175//Bnip2	chr9	70003568	70007114	CA-12175-17167-17805-17841-20563[INC][13/20][DNT]	0	+	cass	INC/SKIP	283.768	0.162448	0.0549111	0.107537	1.13495e-09	1.08766e-07
26409//Map3k7	chr4	31992386	32002152	CA-26409-31410-33767-33848-40982[INC][7/19]	0	+	cass	INC/SKIP	336.548	0.312043	0.203535	0.108509	0.00176986	0.03323
140579//Elmo2	chr2	165301940	165304977	CA-140579-24580-25778-25814-27488[INC][5/18]	0	-	cass	INC/SKIP	351.733	0.591414	0.482641	0.108773	0.00349187	0.0498839
27223//Trp53bp1	chr2	121227644	121236868	TC-27223-2-38814-45679-45799-46224-46365-46538[INC][1/5]	0	-	taca	INC/SKIP	431.332	0.427382	0.318257	0.109125	0.000204541	0.00614354
72949//Ccnt2	chr1	127797840	127799552	A5-72949-26677-28226[A0][21/2]	0	+	alt5	A1/A0	144.505	0.46754	0.357164	0.110376	0.00297804	0.0976136
211401//Mtss1	chr15	58945845	58951679	TC-211401-2-133557-136584-136704-137506-137701-139007[INC][1/2]	0	-	taca	INC/SKIP	232.047	0.625387	0.514791	0.110596	0.0016098	0.0288051
108841//Rdh13	chr7	4444202	4445598	CA-108841-3211-3535-3680-4336[INC][1/32][UPT]	0	-	cass	INC/SKIP	49.2687	0.205867	0.0948704	0.110996	0.00248233	0.0407811
269033//4930503L19Rik	chr18	70453139	70464063	TC-269033-2-11519-17032-17164-18936-19007-22092[INC][11/1][DNT]	0	-	taca	INC/SKIP	63.92	0.862651	0.750795	0.111855	0.00613545	0.0687989
234967//Slc36a4	chr9	15736871	15738788	A5-234967-30103-31305[A0][2/8][DNT]	0	+	alt5	A1/A0	47.1897	0.91388	0.801595	0.112285	0.00262824	0.0930396
225362//Reep2	chr18	34845574	34846091	A3-225362-8100-8504[A1][12/2]	0	+	alt3	A0/A1	87.2414	0.871988	0.758224	0.113763	0.00238075	0.0692772
12305//Ddr1	chr17	35685305	35687309	CA-12305-19995-20548-20659-21589[INC][27/14]	0	-	cass	INC/SKIP	295.179	0.708488	0.593479	0.11501	1.83607e-05	0.000804374
114874//Ddhd1	chr14	45595326	45601755	CA-114874-59579-61958-62042-65479[INC][21/16][DNT]	0	-	cass	INC/SKIP	239.478	0.360966	0.245902	0.115064	0.00160547	0.0309003
84004//Mcam	chr9	44140844	44142723	CA-84004-9335-9617-9735-10126[INC][11/5][DNT]	0	+	cass	INC/SKIP	43	0.920635	0.803571	0.117063	0.00346283	0.0502493
66975//2410002O22Rik	chr13	104144403	104147343	A3-66975-34223-37063[A1][15/5]	0	-	alt3	A0/A1	295.025	0.622245	0.504942	0.117303	0.00784381	0.0998578
21374//Tbp	chr17	15499917	15503127	TC-21374-2-3137-4266-4315-4424-4470-6077[INC][7/33][UPT]	0	+	taca	INC/SKIP	290.297	0.324006	0.206551	0.117454	0.00011447	0.00401121
71268//Lrrfip2	chr9	111190167	111199834	CA-71268-75174-77936-78008-84554[INC][8/11]	0	+	cass	INC/SKIP	190.04	0.204031	0.0863349	0.117696	3.83333e-07	2.75521e-05
234214//Sorbs2	chr8	45775588	45790024	TC-234214-3-270916-278014-278173-278755-278839-280481-280538-285188[INC][1/19]	0	+	taca	INC/SKIP	219.227	0.616208	0.497959	0.118249	0.000658078	0.0149579
70088//Meaf6	chr4	125102838	125108355	TC-70088-2-20885-25370-25400-25505-25563-26176[INC][4/11]	0	+	taca	INC/SKIP	217.641	0.717634	0.59912	0.118514	0.000806607	0.0173938
20892//Stra13	chr11	120711702	120713731	A3-20892-3075-5065[A0][1/1][UPT]	0	-	alt3	A0/A1	99	0.646465	0.527778	0.118687	0.00136923	0.0549353
76485//Glt8d1	chr14	31001675	31006511	CA-76485-3605-6325-6398-8066[INC][4/23][UPT]	0	+	cass	INC/SKIP	64.3481	0.339806	0.220663	0.119143	0.0041913	0.0568731
75234//Rnf19b	chr4	129071736	129073642	A3-75234-16672-18373[A0][5/11]	0	+	alt3	A0/A1	68.387	0.195988	0.075926	0.120062	0.000351878	0.0211767
29871//Scmh1	chr4	120453751	120463144	TC-29871-2-51495-54004-54229-59732-59875-60794[INC][1/1]	0	+	taca	INC/SKIP	48	0.890345	0.769231	0.121114	0.00767558	0.0796934
12388//Ctnnd1	chr2	84612023	84613088	CA-12388-40805-41191-41209-41648[INC][18/18]	0	-	cass	INC/SKIP	178.705	0.844713	0.722777	0.121936	1.30903e-05	0.000627244
21374//Tbp	chr17	15499917	15503127	CA-21374-3137-4266-4315-6077[INC][12/33][UPT]	0	+	cass	INC/SKIP	303.836	0.424812	0.301682	0.12313	0.00131996	0.0273505
65945//Clstn1	chr4	149638232	149643351	CA-65945-54758-58020-58077-59557[INC][24/13]	0	+	cass	INC/SKIP	309.291	0.912671	0.78661	0.126061	2.46469e-17	4.3606e-15
67579//Cpeb4	chr11	31908824	31920581	CA-67579-39665-49590-49614-51198[INC][7/5]	0	+	cass	INC/SKIP	22.1076	0.973388	0.847207	0.126181	0.00201487	0.0362047
72205//Eml2	chr7	19201564	19202595	CA-72205-23484-23660-23758-24339[INC][5/1]	0	+	cass	INC/SKIP	68.1874	0.844589	0.718312	0.126277	0.00158209	0.0305782
17169//Mark3	chr12	111647470	111656222	TC-17169-2-76219-80448-80475-81880-81925-83760[INC][5/6][DNT]	0	+	taca	INC/SKIP	149.727	0.771561	0.643955	0.127606	0.00257834	0.0373859
237943//Gpatch8	chr11	102528093	102538355	CA-237943-20877-27828-27846-30992[INC][2/2]	0	-	cass	INC/SKIP	69	0.153005	0.0253411	0.127664	2.63587e-06	0.000147866
11789//Apc	chr18	34221251	34268378	ME-11789-3293-50314[M0][10/7][UPT]	0	+	mutx	M0/M1	145	0.8	0.671329	0.128671	0.00364907	0.0909227
56404//Trip4	chr9	65833155	65851457	CA-56404-60428-72757-72860-78346[INC][17/3][DNT]	0	-	cass	INC/SKIP	78.9667	0.836293	0.707533	0.12876	0.00135144	0.0276295
16564//Kif21a	chr15	90959687	90965631	CA-16564-87482-87953-87974-93200[INC][10/5]	0	-	cass	INC/SKIP	601.402	0.645711	0.51633	0.129381	4.21489e-06	0.0002281
17169//Mark3	chr12	111647470	111653433	CA-17169-76219-80448-80475-81880[INC][5/11]	0	+	cass	INC/SKIP	225.149	0.207859	0.0784366	0.129422	1.22352e-06	7.70986e-05
237339//L3mbtl3	chr10	26342507	26344722	CA-237339-33574-33934-34009-35518[INC][11/8]	0	-	cass	INC/SKIP	225.572	0.271441	0.141873	0.129568	2.0283e-06	0.000121171
20411//Sorbs1	chr19	40299462	40311862	CA-20411-205144-216510-216570-217291[INC][6/33]	0	-	cass	INC/SKIP	324.964	0.370803	0.240492	0.130311	0.00654783	0.0770333
238988//Erc2	chr14	27652686	27777241	CA-238988-34042-156717-156741-157384[INC][5/7]	0	+	cass	INC/SKIP	80.2196	0.817621	0.685546	0.132075	0.00760952	0.0864291
19280//Ptprs	chr17	56424879	56434596	TC-19280-4-45028-50323-50629-51348-51542-52976-53094-53554-54154-54503[INC][3/27]	0	-	taca	INC/SKIP	224	0.541948	0.408799	0.133149	0.000868028	0.0182503
321022//Cdv3	chr9	103353101	103356438	A3-321022-12501-15679[A2][2/1/2][DNT]	0	-	alt3	A1/A2	139.134	0.402897	0.269746	0.133151	0.00252812	0.069734
21374//Tbp	chr17	15499917	15503127	CA-21374-3137-4266-4470-6077[INC][2/33][UPT]	0	+	cass	INC/SKIP	271.149	0.383065	0.249105	0.133959	0.000158229	0.00508989
234214//Sorbs2	chr8	45775588	45790024	TC-234214-2-270916-278014-278173-278755-278839-285188[INC][1/19]	0	+	taca	INC/SKIP	219.227	0.571688	0.436961	0.134726	0.00048064	0.0112283
80732//Mynn	chr3	30611440	30613637	CA-80732-12533-13382-13466-14465[INC][11/4]	0	+	cass	INC/SKIP	53	0.892116	0.756839	0.135277	0.0045491	0.0604793
108686//Ccdc88a	chr11	29493878	29498611	CA-108686-123319-126568-126652-127634[INC][4/3]	0	+	cass	INC/SKIP	404.407	0.57823	0.441549	0.136681	7.01088e-06	0.00036236
29871//Scmh1	chr4	120453751	120463144	CA-29871-51495-59732-59875-60794[INC][11/1]	0	+	cass	INC/SKIP	48	0.873298	0.736434	0.136864	0.00599552	0.0727688
78248//Armcx1	chrX	134717987	134718991	CA-78248-3113-3788-3881-3982[INC][7/17][UPT]	0	+	cass	INC/SKIP	142	0.621822	0.484484	0.137339	0.00307173	0.0470999
14026//Evl	chr12	108683194	108686115	A5-14026-131475-134330[A0][15/2]	0	+	alt5	A1/A0	678.775	0.183925	0.0463434	0.137582	6.606e-83	5.84631e-80
211401//Mtss1	chr15	58945845	58951679	CA-211401-133557-137506-137701-139007[INC][10/2]	0	-	cass	INC/SKIP	232.047	0.571383	0.433544	0.137839	0.00096331	0.0218287
78798//Eml4	chr17	83421605	83428024	CA-78798-73805-79292-79421-80069[INC][10/9]	0	+	cass	INC/SKIP	26	0.94372	0.805765	0.137955	0.00107605	0.0235705
73828//Dcaf4	chr12	83535899	83537813	A3-73828-18514-20349[A0][14/2]	0	+	alt3	A0/A1	35.8138	0.904339	0.765561	0.138779	0.00647025	0.0962541
66923//Pbrm1	chr14	31022719	31025649	CA-66923-6722-6929-7042-9360[INC][2/16]	0	+	cass	INC/SKIP	148.461	0.593271	0.454474	0.138797	0.000630334	0.0154231
75894//Adal	chr2	121142092	121143208	CA-75894-3163-3383-3514-4008[INC][23/13]	0	+	cass	INC/SKIP	41	0.908723	0.769841	0.138882	0.00274629	0.0435619
233406//Prc1	chr7	80313031	80316260	CA-233406-21744-22065-22104-23649[INC][1/9][DNT]	0	+	cass	INC/SKIP	77.3548	0.189994	0.0510152	0.138979	1.92169e-06	0.000116313
22678//Zfp2	chr11	50910435	50910875	A5-22678-8285-8636[A0][11/8]	0	-	alt5	A1/A0	74.621	0.842662	0.702957	0.139705	0.00222796	0.0938927
100986//Akap9	chr5	3951689	3954961	CA-100986-26549-29211-29265-29606[INC][12/4]	0	+	cass	INC/SKIP	140.862	0.157328	0.0175834	0.139745	6.22427e-18	1.24485e-15
78248//Armcx1	chrX	134717987	134718991	TC-78248-2-3113-3432-3524-3788-3881-3982[INC][51/17][UPT]	0	+	taca	INC/SKIP	142	0.646032	0.505967	0.140065	0.00242335	0.0384536
80913//Pum2	chr12	8699063	8706040	CA-80913-28055-29015-29089-34799[INC][8/1]	0	+	cass	INC/SKIP	78.0022	0.304891	0.164706	0.140186	0.00741507	0.084849
20892//Stra13	chr11	120711843	120713731	CA-20892-3075-4055-4328-4872[INC][4/46][UPT]	0	-	cass	INC/SKIP	135	0.420814	0.279621	0.141194	0.00636794	0.0758874
230861//Eif4g3	chr4	138082892	138096930	CA-230861-92533-97077-97110-106296[INC][5/6]	0	+	cass	INC/SKIP	188.589	0.216732	0.0752805	0.141452	4.05956e-08	3.27614e-06
20892//Stra13	chr11	120711702	120713731	CA-20892-3075-4872-4924-5011[INC][45/1][UPT]	0	-	cass	INC/SKIP	103	0.74964	0.606935	0.142704	0.000560164	0.0143153
19126//Prom1	chr5	44055877	44063183	CA-19126-41611-46084-46111-48653[INC][18/18]	0	-	cass	INC/SKIP	84.0901	0.85076	0.707317	0.143443	0.00120457	0.0253015
22670//Trim26	chr17	36852462	36856223	CA-22670-18553-20143-20161-22061[INC][11/2]	0	+	cass	INC/SKIP	35.986	0.944768	0.800687	0.144081	0.000304946	0.00893473
238988//Erc2	chr14	28025032	28040535	CA-238988-405732-409992-410028-420901[INC][11/8]	0	+	cass	INC/SKIP	368.698	0.486286	0.341971	0.144315	0.000443164	0.0117836
11804//Aplp2	chr9	31153413	31157846	CA-11804-57121-58590-58626-61316[INC][19/64]	0	-	cass	INC/SKIP	1590.75	0.403183	0.25801	0.145173	1.27833e-14	2.0277e-12
16319//Incenp	chr19	9878318	9883832	CA-16319-18835-19330-19342-24105[INC][12/19]	0	-	cass	INC/SKIP	114.895	0.170387	0.0248614	0.145526	6.26734e-11	7.03164e-09
20088//Rps24	chr14	24493382	24495858	TC-20088-2-5813-6371-6389-7749-7769-8094[INC][42/499][DNT]	0	+	taca	INC/SKIP	496.188	0.926205	0.779663	0.146542	1.03112e-38	8.67173e-36
14026//Evl	chr12	108683194	108686115	CA-14026-131542-131628-131691-134330[INC][25/19]	0	+	cass	INC/SKIP	1491.45	0.197902	0.0512988	0.146603	1.3215e-90	6.07889e-87
72895//Setd5	chr6	113104934	113109989	TC-72895-2-30483-31278-31503-34785-34978-35246[INC][2/5]	0	+	taca	INC/SKIP	107.246	0.708287	0.561682	0.146605	0.00636834	0.0704707
226551//AI848100	chr1	161834035	161844066	TC-226551-2-35660-40839-40908-41852-41943-44468[INC][8/1]	0	-	taca	INC/SKIP	59	0.853659	0.706522	0.147137	0.00497961	0.0565926
207165//Bptf	chr11	107082512	107095924	ME-207165-39207-52222[M0][2/1]	0	-	mutx	M0/M1	321.813	0.494024	0.346851	0.147172	0.000106277	0.00529614
231051//Mll3	chr5	25329446	25338580	CA-231051-163371-170883-170988-172208[INC][1/1]	0	-	cass	INC/SKIP	65.0632	0.811765	0.661633	0.150132	0.00133705	0.0274572
26875//Pclo	chr5	14775319	14788490	CA-26875-263527-266621-266648-276480[INC][7/2]	0	+	cass	INC/SKIP	33.0808	0.939159	0.785	0.154159	0.00119106	0.0251324
17918//Myo5a	chr9	75189899	75194136	CA-17918-121795-124178-124259-125733[INC][2/8]	0	+	cass	INC/SKIP	137.51	0.171159	0.0158608	0.155298	2.89999e-18	6.35236e-16
170772//Glcci1	chr6	8558499	8573297	A3-170772-51991-66703[A0][3/12]	0	+	alt3	A0/A1	164	0.511628	0.35023	0.161397	0.00115748	0.0494357
17354//Mllt10	chr2	18071124	18109890	TC-17354-2-18968-40547-40598-49221-49276-57545[INC][5/3]	0	+	taca	INC/SKIP	38	0.820947	0.659091	0.161856	0.00647413	0.070711
103537//Mbtd1	chr11	93887021	93905357	CA-103537-3855-8120-8170-21940[INC][5/5]	0	+	cass	INC/SKIP	128	0.58209	0.419355	0.162735	0.00540269	0.0684639
101185//Pot1a	chr6	25794559	25800509	CA-101185-11943-14171-14218-17552[INC][21/3]	0	-	cass	INC/SKIP	54.6534	0.848316	0.685333	0.162983	0.00806188	0.0904504
230861//Eif4g3	chr4	138082892	138095928	CA-230861-92533-97077-97110-105453[INC][3/9]	0	+	cass	INC/SKIP	113.721	0.33744	0.168841	0.168599	0.000673999	0.0162324
13542//Dvl1	chr4	155856613	155859302	CA-13542-12409-13084-13123-13581[INC][2/19][DNT]	0	+	cass	INC/SKIP	152.66	0.598784	0.42987	0.168914	0.00115705	0.0246408
53379//Hnrnpa2b1	chr6	51461919	51463492	CA-53379-9484-10330-10556-10839[INC][1/21]	0	-	cass	INC/SKIP	226.663	0.406711	0.236306	0.170405	0.00577832	0.0712608
19272//Ptprk	chr10	28560004	28566678	CA-19272-488346-490287-490323-494675[INC][1/7]	0	+	cass	INC/SKIP	101.155	0.53139	0.360773	0.170616	0.00867538	0.095016
75665//Ccdc64	chr5	115648174	115651938	CA-75665-82741-83295-83404-84990[INC][3/18][DNT]	0	-	cass	INC/SKIP	39	0.865772	0.694737	0.171035	0.003255	0.0481446
16801//Arhgef1	chr7	24917894	24919775	CA-16801-18015-19198-19366-19645[INC][3/33]	0	+	cass	INC/SKIP	88.6316	0.51507	0.343745	0.171325	0.00787264	0.0887602
14218//Sh3pxd2a	chr19	47278312	47286717	CA-14218-180807-184307-184391-188981[INC][3/2]	0	-	cass	INC/SKIP	154	0.495146	0.321014	0.174131	0.00108313	0.0236132
218100//Zfp322a	chr13	23353103	23362874	CA-218100-9400-9548-9623-14489[INC][20/23][DNT]	0	-	cass	INC/SKIP	130.431	0.638735	0.464205	0.17453	0.00352459	0.0500405
54135//Lsr	chr7	30962097	30966087	CA-54135-10501-13602-13659-14225[INC][11/19]	0	-	cass	INC/SKIP	112	0.408805	0.233516	0.175289	0.0054384	0.068727
224613//Flywch1	chr17	23762975	23771521	CA-224613-3177-4259-4357-11273[INC][18/18][UPT]	0	-	cass	INC/SKIP	166	0.619318	0.44382	0.175498	0.000616137	0.0153202
78798//Eml4	chr17	83421605	83428024	TC-78798-2-73805-77327-77501-79292-79421-80069[INC][9/9]	0	+	taca	INC/SKIP	26	0.946751	0.769988	0.176763	0.000987056	0.0202467
230861//Eif4g3	chr4	138082892	138096930	ME-230861-92533-106296[M0][2/5/9]	0	+	mutx	M1/M2	188.589	0.402499	0.223247	0.179252	0.00304373	0.0827341
67733//Itgb3bp	chr4	99789600	99814099	TC-67733-2-18061-29886-30022-33356-33423-42439[INC][28/9]	0	-	taca	INC/SKIP	69	0.767528	0.583815	0.183713	0.0027523	0.0379457
14218//Sh3pxd2a	chr19	47314034	47343467	CA-14218-123972-147091-147136-153245[INC][4/10]	0	-	cass	INC/SKIP	97.9601	0.344569	0.160155	0.184414	0.000456538	0.0120694
17354//Mllt10	chr2	18071124	18109890	TC-17354-3-18968-39931-40124-40547-40598-49221-49276-57545[INC][2/3]	0	+	taca	INC/SKIP	38	0.789309	0.604743	0.184566	0.00362854	0.0455462
19268//Ptprf	chr4	118225028	118226570	CA-19268-67944-68020-68599-69271[INC][4/8]	0	-	cass	INC/SKIP	353.995	0.556776	0.37187	0.184905	1.10154e-08	9.38351e-07
224613//Flywch1	chr17	23762975	23771521	CA-224613-3177-4263-4357-11273[INC][1/18][UPT]	0	-	cass	INC/SKIP	166	0.560656	0.375394	0.185261	0.000442448	0.0118329
240753//Plekha6	chr1	133273857	133280406	TC-240753-3-31278-31696-31783-32715-32769-36276-36357-37242[INC][2/4]	0	+	taca	INC/SKIP	39.0084	0.814852	0.62724	0.187612	0.00706027	0.0742211
67733//Itgb3bp	chr4	99789600	99814099	CA-67733-18061-29886-30022-42439[INC][2/9]	0	-	cass	INC/SKIP	69	0.66129	0.472527	0.188763	0.00410952	0.0562613
233406//Prc1	chr7	80313031	80316260	CA-233406-21744-22062-22104-23649[INC][3/9][DNT]	0	+	cass	INC/SKIP	138.919	0.285644	0.0968626	0.188781	2.05915e-06	0.000121437
18080//Nin	chr12	70040754	70045636	CA-18080-69779-70673-72794-74045[INC][8/11]	0	-	cass	INC/SKIP	106.777	0.293006	0.103139	0.189867	2.10281e-18	4.83646e-16
12291//Cacna1g	chr11	94438104	94442884	CA-12291-34469-37421-37490-39009[INC][7/9]	0	-	cass	INC/SKIP	97.9972	0.608696	0.417867	0.190829	0.00145914	0.0291828
17354//Mllt10	chr2	18071124	18109890	TC-17354-4-18968-30274-30489-39931-40078-40547-40598-49221-49276-57545[INC][1/3]	0	+	taca	INC/SKIP	38	0.792877	0.600639	0.192238	0.00656217	0.069858
66296//Haus2	chr2	120612337	120615986	CA-66296-5995-6615-6685-9419[INC][27/2]	0	+	cass	INC/SKIP	25.9953	0.868469	0.675604	0.192864	0.00517081	0.0660714
20430//Cyfip1	chr7	55897824	55900070	CA-20430-58902-59167-59321-60844[INC][1/4]	0	+	cass	INC/SKIP	184.375	0.42404	0.230003	0.194037	8.04897e-08	6.17088e-06
71041//Pcgf6	chr19	47040043	47042792	CA-71041-11080-11706-11724-13703[INC][1/14]	0	-	cass	INC/SKIP	56.5837	0.678161	0.483834	0.194326	0.00181568	0.0338143
17912//Myo1b	chr1	51766821	51769089	CA-17912-149971-150238-150325-152066[INC][5/15]	0	-	cass	INC/SKIP	261.992	0.833226	0.638748	0.194477	4.2907e-12	5.6392e-10
227399//Ppip5k2	chr1	97719833	97723833	CA-227399-49423-51813-51987-53186[INC][1/13]	0	-	cass	INC/SKIP	458.733	0.487474	0.291917	0.195557	2.22749e-11	2.6273e-09
20892//Stra13	chr11	120711702	120713731	TC-20892-2-3075-4228-4328-4872-4924-5011[INC][2/1][UPT]	0	-	taca	INC/SKIP	103	0.650695	0.454544	0.196151	8.14064e-05	0.00297664
19272//Ptprk	chr10	28560004	28566678	TC-19272-2-488346-490287-490323-492275-492287-494675[INC][3/7]	0	+	taca	INC/SKIP	101.155	0.635913	0.438475	0.197438	0.0012282	0.0234754
72693//Zcchc12	chrX	36196103	36196566	A3-72693-3255-3664[A1][8/1]	0	+	alt3	A0/A1	42	0.864583	0.666667	0.197917	0.00346409	0.0882011
207165//Bptf	chr11	107082512	107095924	CA-207165-39207-39732-39921-52222[INC][2/11]	0	-	cass	INC/SKIP	173.616	0.582388	0.381668	0.200721	7.09788e-07	4.73192e-05
11496//Adam22	chr5	8092730	8107018	CA-11496-264080-275901-276009-278250[INC][10/9]	0	-	cass	INC/SKIP	75.9714	0.362963	0.161533	0.20143	0.0023798	0.0400991
219105//Zmym5	chr14	56804414	56811693	CA-219105-3125-3857-3977-9853[INC][2/16][UPT]	0	-	cass	INC/SKIP	25	0.470588	0.267857	0.202731	0.00279991	0.0441081
56454//Aldh18a1	chr19	40573770	40574368	A5-56454-17094-17602[A0][2/22]	0	-	alt5	A1/A0	191.291	0.838172	0.634969	0.203202	4.77496e-10	1.05646e-07
13518//Dst	chr1	34302829	34306650	CA-13518-294208-294596-294707-297703[INC][17/10]	0	+	cass	INC/SKIP	148.874	0.285999	0.0826613	0.203338	5.94742e-09	5.16191e-07
57261//Brd4	chr17	32229416	32284724	CA-57261-2606-33923-34083-57388[INC][4/10][UPT]	0	-	cass	INC/SKIP	44	0.729563	0.524385	0.205178	0.00606249	0.073388
319845//Bbs9	chr9	22475744	22490939	CA-319845-3341-3855-3911-18103[INC][12/25][UPT]	0	+	cass	INC/SKIP	57.5629	0.339113	0.13257	0.206543	0.00244721	0.0403482
77022//2700099C18Rik	chr17	94756433	94762619	CA-77022-9424-14398-14505-15362[INC][8/5]	0	+	cass	INC/SKIP	21.9987	0.886363	0.67927	0.207094	0.00729068	0.0838428
320816//Ankrd16	chr2	11783640	11784451	A5-320816-8888-9538[A0][5/1]	0	+	alt5	A1/A0	78	0.549811	0.341738	0.208073	0.00225062	0.0905361
20892//Stra13	chr11	120711702	120713731	TC-20892-2-3075-4055-4328-4872-4924-5011[INC][4/1][UPT]	0	-	taca	INC/SKIP	103	0.69441	0.486145	0.208265	3.20254e-05	0.00141754
227648//Sec16a	chr2	26412835	26414444	CA-227648-33846-34478-34538-35303[INC][16/26]	0	-	cass	INC/SKIP	199.001	0.313201	0.103559	0.209642	3.36066e-07	2.45382e-05
74002//Psd2	chr18	35965104	35978684	A3-74002-3385-16851[A0][4/18][UPT]	0	+	alt3	A0/A1	29.3384	0.291139	0.0812617	0.209878	0.000184607	0.011639
83997//Slmap	chr14	26442574	26459459	CA-83997-77331-83140-83203-94106[INC][1/6]	0	-	cass	INC/SKIP	51	0.522388	0.305312	0.217076	0.00289666	0.0451683
230103//Npr2	chr4	43643053	43643682	CA-230103-14240-14400-14475-14671[INC][7/2]	0	+	cass	INC/SKIP	59.8252	0.830489	0.608937	0.221552	0.000421105	0.011462
78618//Acap2	chr16	31119395	31127432	CA-78618-76918-81597-81618-84791[INC][4/7]	0	-	cass	INC/SKIP	45.305	0.262411	0.0399281	0.222483	1.10476e-06	7.05817e-05
21976//Top3b	chr16	16870768	16878015	CA-21976-2939-7178-7265-9941[INC][5/37][UPT]	0	+	cass	INC/SKIP	47	0.340426	0.114504	0.225922	0.00251418	0.0408665
21987//Tpd52l1	chr10	31332626	31346711	CA-21987-102311-105895-105910-115952[INC][2/21][DNT]	0	-	cass	INC/SKIP	49.7162	0.372618	0.14644	0.226177	0.00477309	0.0629118
72392//Tmem175	chr5	108639471	108642151	CA-72392-12760-15012-15064-15307[INC][34/2]	0	+	cass	INC/SKIP	31.5909	0.911758	0.685182	0.226576	0.000813462	0.0189945
109082//Fbxw17	chr13	50419839	50423361	A5-109082-4963-8325[A0][29/2/3]	0	+	alt5	A2/A0	22.3173	0.313054	0.0847458	0.228308	0.00117697	0.0612718
72145//Wdfy3	chr5	101875840	101882649	CA-72145-190499-194862-194916-196912[INC][1/4]	0	-	cass	INC/SKIP	140.553	0.291068	0.0615456	0.229522	5.35301e-10	5.23911e-08
21976//Top3b	chr16	16870768	16878015	CA-21976-2939-7181-7265-9941[INC][13/37][UPT]	0	+	cass	INC/SKIP	55	0.373737	0.134328	0.239409	0.00251418	0.0410114
56194//Prpf40a	chr2	53157892	53159677	CA-56194-34630-34871-34925-36270[INC][18/2]	0	-	cass	INC/SKIP	281.607	0.836528	0.596964	0.239565	2.93527e-17	5.00082e-15
16391//Irf9	chr14	55604118	55605231	CA-16391-3259-3483-3569-4067[INC][4/17][UPT]	0	+	cass	INC/SKIP	50	0.492958	0.247059	0.245899	0.0060759	0.0731653
68904//Abhd13	chr8	9977834	9992154	CA-68904-3303-8147-8254-12668[INC][4/23][UPT][DNT]	0	+	cass	INC/SKIP	22	0.517241	0.268293	0.248949	0.00457988	0.0607131
83997//Slmap	chr14	26414786	26418246	CA-83997-118628-120448-120538-121752[INC][17/12][DNT]	0	-	cass	INC/SKIP	75.6691	0.877869	0.622307	0.255562	1.13647e-07	8.57013e-06
19347//Dennd5a	chr7	109934692	109960322	CA-19347-3349-27869-27941-28620[INC][30/6][UPT]	0	-	cass	INC/SKIP	179	0.800285	0.543933	0.256352	1.15463e-10	1.2646e-08
19302//Pxmp3	chr3	5560187	5563271	CA-19302-16075-16507-16571-17475[INC][16/31][DNT]	0	-	cass	INC/SKIP	207.987	0.497863	0.240432	0.257431	1.14006e-07	8.4585e-06
19274//Ptprm	chr17	66890923	66919059	CA-19274-438436-445032-445107-466403[INC][1/8]	0	-	cass	INC/SKIP	67	0.607477	0.342857	0.264619	0.00864872	0.0949502
67725//Nudt13	chr14	20294722	20304091	TC-67725-2-3103-3381-3577-8897-8990-12263[INC][1/3][UPT]	0	+	taca	INC/SKIP	20	0.7	0.428299	0.271701	0.00433918	0.0513979
74343//Crtc2	chr3	90262450	90263356	CA-74343-11434-11633-11700-11890[INC][2/14]	0	+	cass	INC/SKIP	126.094	0.604957	0.332658	0.272299	6.71873e-07	4.61286e-05
207165//Bptf	chr11	107086711	107095924	CA-207165-39207-39732-39921-48025[INC][1/1]	0	-	cass	INC/SKIP	71.6486	0.850329	0.577108	0.273221	1.1074e-08	9.26192e-07
234214//Sorbs2	chr8	45769828	45772707	CA-234214-265108-265758-265803-267746[INC][19/24]	0	+	cass	INC/SKIP	274.894	0.829125	0.552228	0.276897	1.01755e-19	2.92545e-17
232339//Ankrd26	chr6	118539846	118542982	CA-232339-22367-24707-24806-25381[INC][3/1]	0	-	cass	INC/SKIP	84.3935	0.679143	0.398143	0.281	1.68233e-05	0.000758697
50927//Nasp	chr4	116605683	116612080	CA-50927-18980-19574-20549-25188[INC][2/48]	0	-	cass	INC/SKIP	1280.67	0.78913	0.502543	0.286587	1.23135e-85	2.83209e-82
67725//Nudt13	chr14	20294722	20304091	TC-67725-2-3103-3398-3577-8897-8990-12263[INC][5/3][UPT]	0	+	taca	INC/SKIP	20	0.806452	0.519808	0.286644	0.00433918	0.0506841
319504//Nrcam	chr12	44544724	44547342	CA-319504-219011-219494-219551-221347[INC][12/5]	0	+	cass	INC/SKIP	119.943	0.970264	0.683513	0.286751	1.41872e-23	6.52611e-21
76539//D19Ertd737e	chr19	60221053	60226675	CA-76539-3466-4798-4833-8393[INC][1/20][UPT]	0	-	cass	INC/SKIP	47	0.432099	0.142857	0.289242	0.00116613	0.0247199
12361//Cask	chrX	13549164	13552440	CA-12361-297169-298559-298595-300180[INC][4/3]	0	-	cass	INC/SKIP	236.31	0.826699	0.535738	0.290961	2.65438e-19	6.42638e-17
78798//Eml4	chr17	83421605	83428024	CA-78798-73805-77327-77501-80069[INC][1/9]	0	+	cass	INC/SKIP	26	0.861722	0.57061	0.291112	0.000428944	0.0116067
26920//Cep110	chr2	35132257	35134110	CA-26920-25922-26477-26621-27466[INC][1/7][UPT]	0	+	cass	INC/SKIP	20	0.538462	0.245213	0.293248	0.000179286	0.00568768
13131//Dab1	chr4	104680069	104680381	IR-13131-315510-315549-315631-315823[SPLICE][5/3][DNT]	0	+	iret	RET/SPLICE	28.3376	0.821475	0.526882	0.294593	0.00258027	0.0753751
232339//Ankrd26	chr6	118539846	118542982	CA-232339-22367-24707-24821-25381[INC][1/1]	0	-	cass	INC/SKIP	84.3935	0.66252	0.365459	0.297061	1.68233e-05	0.000751331
68187//Fam135a	chr1	24046357	24053335	CA-68187-50159-54134-54212-56934[INC][6/8]	0	-	cass	INC/SKIP	108.24	0.5	0.20267	0.29733	8.04814e-05	0.00280465
108652//Slc35b3	chr13	38943058	38954229	CA-108652-9767-19221-19376-20709[INC][11/8]	0	-	cass	INC/SKIP	30.9979	0.846153	0.539461	0.306692	0.000401836	0.0111352
67529//Fgfr1op2	chr6	146589893	146595288	CA-67529-15126-17723-17837-20265[INC][12/25]	0	+	cass	INC/SKIP	300	0.442495	0.128882	0.313613	1.82509e-23	7.63218e-21
218811//Sec24c	chr14	20674581	20676156	CA-218811-3417-4410-4539-4637[INC][1/8][UPT]	0	+	cass	INC/SKIP	38	0.617021	0.303371	0.31365	0.00668131	0.0782037
328329//Mast4	chr13	102751380	102758736	CA-328329-578991-583236-583437-585882[INC][2/1]	0	-	cass	INC/SKIP	58.2464	0.73556	0.42029	0.31527	3.53399e-05	0.00143862
76539//D19Ertd737e	chr19	60221053	60226642	CA-76539-3388-4798-4833-8393[INC][1/8][UPT]	0	-	cass	INC/SKIP	41	0.492063	0.171429	0.320635	0.00100634	0.0225813
67725//Nudt13	chr14	20294722	20304091	TC-67725-2-3103-3398-3520-8897-8990-12263[INC][5/3][UPT]	0	+	taca	INC/SKIP	20	0.785714	0.460432	0.325283	0.00354349	0.0451526
16558//Kif16b	chr2	142714678	142739610	CA-16558-164942-189370-189403-189732[INC][1/8]	0	-	cass	INC/SKIP	50	0.573333	0.244444	0.328889	0.0016192	0.030906
19283//Ptprz1	chr6	22999199	23007417	A5-19283-126698-134772[A0][1/2]	0	+	alt5	A1/A0	463	0.757564	0.423106	0.334459	1.00292e-82	4.43792e-80
210673//Prrt3	chr6	113496931	113498315	A3-210673-7547-7887[A0][2/3]	0	-	alt3	A0/A1	21	0.826087	0.484848	0.341238	0.00667316	0.0981696
15361//Hmga1	chr17	27561460	27563671	A3-15361-7938-10099[A0][12/2][DNT]	0	+	alt3	A0/A1	44	0.6375	0.295455	0.342045	0.00164855	0.0589912
15361//Hmga1	chr17	27561460	27562546	A3-15361-7938-8974[A0][2/1][DNT]	0	+	alt3	A0/A1	44	0.6375	0.295455	0.342045	0.00164855	0.0582047
15361//Hmga1	chr17	27561460	27562576	A3-15361-7938-9004[A0][4/1][DNT]	0	+	alt3	A0/A1	44	0.6375	0.295455	0.342045	0.00164855	0.0574388
15361//Hmga1	chr17	27561460	27562624	A3-15361-7938-9052[A0][1/1][DNT]	0	+	alt3	A0/A1	44	0.6375	0.295455	0.342045	0.00164855	0.0566928
67725//Nudt13	chr14	20294722	20304091	CA-67725-3103-3398-3577-12263[INC][4/3][UPT]	0	+	cass	INC/SKIP	20	0.733333	0.384615	0.348718	0.00482577	0.0632437
108652//Slc35b3	chr13	38943058	38954229	TC-108652-2-9767-12013-12106-19221-19376-20709[INC][1/8]	0	-	taca	INC/SKIP	30.001	0.62501	0.272392	0.352618	0.000459739	0.0110469
77980//Sbf1	chr15	89295394	89299619	CA-77980-18829-22282-22360-22735[INC][6/9]	0	-	cass	INC/SKIP	354.253	0.47096	0.113272	0.357688	2.67014e-34	2.0471e-31
74030//Rin2	chr2	145822299	145844902	CA-74030-39250-39494-39646-61595[INC][30/22][UPT]	0	+	cass	INC/SKIP	22.9995	0.625	0.26089	0.36411	0.00668911	0.0780962
56784//Ralgapa1	chr12	55602898	55612757	CA-56784-211534-212064-212095-219899[INC][12/4]	0	-	cass	INC/SKIP	105.375	0.821799	0.452836	0.368964	1.75067e-10	1.87281e-08
208618//Etl4	chr2	20798615	20808023	TC-208618-3-511871-514629-514749-518672-518750-518862-520461-520989[INC][3/3]	0	+	taca	INC/SKIP	130.743	0.573171	0.185564	0.387606	1.8345e-14	2.20402e-12
21987//Tpd52l1	chr10	31332626	31346711	ME-21987-102311-115952[M0][2/3/2][DNT]	0	-	mutx	M0/M2	25.6905	0.820152	0.427936	0.392216	0.000250549	0.010702
74053//Grip1	chr10	119978437	119986483	A3-74053-527294-535171[A1][1/9]	0	+	alt3	A0/A1	197.956	0.769149	0.268652	0.500497	1.26118e-28	6.67923e-26
74053//Grip1	chr10	119978437	119986483	CA-74053-527294-534160-534316-535018[INC][3/9]	0	+	cass	INC/SKIP	197.956	0.749331	0.244455	0.504876	1.83746e-32	1.20748e-29
208618//Etl4	chr2	20798615	20808023	CA-208618-511871-514629-514749-520989[INC][6/3]	0	+	cass	INC/SKIP	127.257	0.65	0.141323	0.508677	3.22577e-18	6.74479e-16
20928//Abcc9	chr6	142646271	142652631	CA-20928-52748-57209-57248-58901[INC][8/1]	0	-	cass	INC/SKIP	35.48	1	0.382957	0.617043	3.68094e-12	4.9801e-10
21923//Tnc	chr4	63982650	63993298	CA-21923-56989-65283-65556-67092[INC][6/8]	0	-	cass	INC/SKIP	34.5829	0.985714	0.275264	0.71045	1.64632e-22	5.40935e-20

## Sheet: CA
gene	chrom	chromStart	chromEnd	name	score	strand	type	isoformIDs	coverage	I_g1(E14.5WT)	I_g2(E14.5cKO)	dI_g1_vs_g2	pvalue	FDR	UI-or-On(Q5)	DI(Q5)
73341//Arhgef6	chrX	57240593	57243514	CA-73341-98340-99903-99924-101042[INC][4/1]	0	-	cass	INC/SKIP	24.9999	0.178576	0.904762	-0.726186	8.72033e-07	5.64979e-05	○
105559//Mbnl2	chr14	120396450	120404731	CA-105559-123936-130667-130703-131969[INC][10/35]	0	+	cass	INC/SKIP	41.922	0.197194	0.837209	-0.640015	4.57826e-08	3.63103e-06
381650//Thap6	chr5	91962881	91965303	CA-381650-3641-3801-3904-5214[INC][3/6][UPT]	0	+	cass	INC/SKIP	21	0.166667	0.708333	-0.541667	0.000262175	0.00788238
18189//Nrxn1	chr17	90700743	90704370	CA-18189-391737-393791-393815-394897[INC][2/6][UPT]	0	-	cass	INC/SKIP	89.8329	0.338864	0.871813	-0.532949	1.02057e-17	1.87785e-15	○
72313//Fryl	chr5	73112748	73118584	CA-72313-141135-144318-144363-146766[INC][1/2]	0	-	cass	INC/SKIP	34.6414	0.240607	0.70717	-0.466563	1.84733e-05	0.00080167	○
74383//Ubap2l	chr3	90000137	90002475	CA-74383-53237-53647-53698-55262[INC][5/13][DNT]	0	-	cass	INC/SKIP	50	0.294711	0.742602	-0.447891	4.5709e-06	0.00024168
59079//Erbb2ip	chr13	103827906	103835027	CA-59079-90017-93183-93327-95491[INC][6/12]	0	-	cass	INC/SKIP	340.765	0.223323	0.662519	-0.439196	2.81999e-32	1.62149e-29
18190//Nrxn2	chr19	6454978	6472418	CA-18190-39543-48086-48131-56520[INC][1/6]	0	+	cass	INC/SKIP	171.038	0.364661	0.777677	-0.413016	2.31588e-19	5.91835e-17
21676//Tead1	chr7	112842039	112856931	CA-21676-165783-179733-179745-180478[INC][5/12]	0	+	cass	INC/SKIP	114	0.206349	0.613939	-0.40759	1.26243e-08	1.037e-06
53357//Pla2g6	chr15	79317760	79328252	CA-53357-3162-3657-3737-13361[INC][5/13][UPT]	0	-	cass	INC/SKIP	28	0.435613	0.812391	-0.376778	0.00059777	0.0151919
329877//Dennd4c	chr4	86813392	86819980	CA-329877-67983-68227-68374-74307[INC][7/3]	0	+	cass	INC/SKIP	26	0.530864	0.89926	-0.368396	2.79362e-05	0.00115772	○
56526//Sept6	chrX	36916414	36923029	CA-56526-69856-72282-72327-76150[INC][6/1]	0	-	cass	INC/SKIP	33.9999	0.580385	0.941353	-0.360968	4.08314e-09	3.75649e-07
75770//Brsk2	chr7	141998632	142002145	CA-75770-51972-54091-54139-55312[INC][2/3][DNT]	0	+	cass	INC/SKIP	20	0.52113	0.880117	-0.358987	0.00435732	0.0584364
59079//Erbb2ip	chr13	103824719	103835027	CA-59079-90017-93183-93327-98588[INC][1/2]	0	-	cass	INC/SKIP	37.358	0.580186	0.933782	-0.353596	4.36921e-10	4.36921e-08
18553//Pcsk6	chr7	66025227	66031850	CA-18553-166272-166430-166469-172613[INC][3/4]	0	+	cass	INC/SKIP	21	0.428571	0.762712	-0.33414	0.00688557	0.0797824
18190//Nrxn2	chr19	6454978	6472418	CA-18190-39543-48086-48110-56520[INC][9/6]	0	+	cass	INC/SKIP	171.038	0.543695	0.874693	-0.330998	2.20915e-19	5.9777e-17
59079//Erbb2ip	chr13	103823313	103835027	CA-59079-90017-98666-98795-100108[INC][1/3]	0	-	cass	INC/SKIP	155.3	0.563459	0.888247	-0.324788	2.08623e-23	7.99723e-21
59079//Erbb2ip	chr13	103823313	103835027	CA-59079-90017-98588-98795-100108[INC][1/3]	0	-	cass	INC/SKIP	155.3	0.582242	0.889943	-0.307701	3.00572e-23	1.06356e-20
18541//Pcnt	chr10	76401331	76403873	CA-18541-42155-42268-42289-44377[INC][8/6]	0	-	cass	INC/SKIP	93.3645	0.124874	0.432068	-0.307195	7.87181e-06	0.000402337
12660//Chka	chr19	3864647	3884584	CA-12660-15987-33237-33348-35699[INC][1/9]	0	+	cass	INC/SKIP	45.0869	0.14032	0.446886	-0.306566	0.00040823	0.0112447	○
192285//Phf21a	chr2	92186550	92214088	CA-192285-5428-5862-6227-32867[INC][2/4]	0	+	cass	INC/SKIP	49	0.3125	0.614458	-0.301958	9.03371e-05	0.00307815	○
192285//Phf21a	chr2	92186550	92214088	CA-192285-5428-5851-6227-32867[INC][1/4]	0	+	cass	INC/SKIP	47	0.195122	0.492063	-0.296942	9.03371e-05	0.00305552	○
56873//Lmbr1	chr5	29363882	29378366	CA-56873-3264-16184-16470-17435[INC][2/30][UPT]	0	-	cass	INC/SKIP	36	0.241379	0.529502	-0.288123	0.00293316	0.0455829	○
18222//Numb	chr12	83795438	83799656	CA-18222-45836-48000-48147-49189[INC][7/10][DNT]	0	-	cass	INC/SKIP	67	0.358779	0.64539	-0.286611	0.000184724	0.00582006	○
14235//Foxm1	chr6	128370956	128372602	CA-14235-11092-11974-12019-12540[INC][15/3]	0	+	cass	INC/SKIP	101.474	0.662255	0.943381	-0.281126	8.17675e-18	1.56721e-15
56233//Hdac7	chr15	97808352	97809057	CA-56233-38536-38732-38843-38969[INC][6/20]	0	-	cass	INC/SKIP	75.9981	0.236671	0.504762	-0.268091	0.00113761	0.0245682
54214//Golga4	chr9	118577141	118582523	CA-54214-73911-76224-76289-78531[INC][3/20][DNT]	0	+	cass	INC/SKIP	133.904	0.61412	0.881667	-0.267547	1.52255e-14	2.33458e-12	○
193385//Fam65b	chr13	24695572	24701729	CA-193385-84093-84861-84987-89452[INC][6/8]	0	+	cass	INC/SKIP	52.093	0.719771	0.969208	-0.249437	4.53924e-12	5.80015e-10
70292//Afap1	chr5	35984188	35989667	CA-70292-93988-96736-97003-99235[INC][2/7]	0	+	cass	INC/SKIP	82.9969	0.682554	0.927171	-0.244617	2.43845e-10	2.54929e-08
16438//Itpr1	chr6	108363609	108369055	CA-16438-153610-155203-155248-158915[INC][8/2][DNT]	0	+	cass	INC/SKIP	20.1674	0.699186	0.941809	-0.242623	0.000535692	0.0138437
15441//Hp1bp3	chr4	138217261	138222187	CA-15441-3668-7899-8092-8462[INC][3/9][UPT]	0	+	cass	INC/SKIP	35	0.625365	0.866821	-0.241456	0.00558228	0.0699686	○
231997//Fkbp14	chr6	54585802	54589423	CA-231997-6856-9043-9133-10198[INC][4/21]	0	-	cass	INC/SKIP	21.0013	0.0129928	0.253205	-0.240212	6.86026e-07	4.64077e-05
20619//Snap23	chr2	120586158	120594955	CA-20619-21606-26151-26244-30130[INC][3/58]	0	+	cass	INC/SKIP	141.125	0.199982	0.436467	-0.236485	5.88612e-05	0.0021489		○
20499//Slc12a7	chr13	73809905	73813671	CA-20499-49388-49997-50012-52842[INC][1/22]	0	+	cass	INC/SKIP	119.279	0.169402	0.404776	-0.235374	2.08806e-05	0.000889361
16553//Kif13a	chr13	46752080	46761423	CA-16553-171446-171951-172056-179846[INC][3/7]	0	-	cass	INC/SKIP	120.631	0.37162	0.60646	-0.23484	0.000394062	0.0111208
12752//Cln3	chr7	126580792	126581741	CA-12752-5635-5824-5881-6416[INC][1/52]	0	-	cass	INC/SKIP	60.0012	0.107143	0.333346	-0.226204	0.00410228	0.0564984
70297//Gcc2	chr10	58269261	58274835	CA-70297-19181-19807-19880-22210[INC][14/1]	0	+	cass	INC/SKIP	24	0.670103	0.895425	-0.225322	0.00267925	0.0429426
17245//Mdm1	chr10	118152174	118157369	CA-17245-13488-18047-18077-18408[INC][11/11]	0	+	cass	INC/SKIP	276.174	0.230172	0.451763	-0.221591	2.23415e-06	0.00013009
98682//Mfsd6	chr1	52657439	52661086	CA-98682-69512-71595-71620-71773[INC][2/11][DNT]	0	-	cass	INC/SKIP	60.8377	0.496429	0.715692	-0.219263	0.0044405	0.0593788
74094//Tjap1	chr17	46264882	46282438	CA-74094-3681-14097-14227-21048[INC][6/9]	0	-	cass	INC/SKIP	153	0.503836	0.720698	-0.216862	2.96311e-06	0.000164221	○
74243//2210009G21Rik	chr2	137000183	137044076	CA-74243-112056-116716-116837-155782[INC][21/10]	0	+	cass	INC/SKIP	68.9916	0.395654	0.60819	-0.212536	0.00391001	0.0541748	○
19126//Prom1	chr5	43995074	44001900	CA-19126-102951-103443-103467-109622[INC][1/10]	0	-	cass	INC/SKIP	188.001	0.253351	0.463878	-0.210527	1.62183e-06	9.9472e-05
108062//Cstf2	chrX	134072414	134073276	CA-108062-16126-16329-16416-16865[INC][2/2]	0	+	cass	INC/SKIP	105.994	0.255646	0.465638	-0.209993	7.36327e-05	0.00262566
23966//Odz4	chr7	96436759	96550298	CA-23966-229222-288607-288704-342375[INC][6/43]	0	+	cass	INC/SKIP	103	0.424361	0.633188	-0.208827	0.00153508	0.0300483
14252//Flot2	chr11	78049477	78055879	CA-14252-14619-18422-18513-20816[INC][7/2]	0	+	cass	INC/SKIP	43.9943	0.563968	0.772728	-0.20876	0.00432415	0.0581611	○
99633//Lphn2	chr3	148815582	148823050	CA-99633-134681-136227-136356-139707[INC][2/11][DNT]	0	-	cass	INC/SKIP	210.711	0.674172	0.878575	-0.204403	2.30093e-14	3.41429e-12	○
26921//Map4k4	chr1	40000623	40003986	CA-26921-102837-103517-103679-105844[INC][3/6]	0	+	cass	INC/SKIP	335.974	0.735399	0.935711	-0.200312	1.02827e-37	9.46012e-35	○
216549//Aftph	chr11	20692464	20698372	CA-216549-46236-47717-47798-51960[INC][3/29]	0	-	cass	INC/SKIP	160.405	0.406468	0.606358	-0.19989	1.62973e-05	0.000764976	○
13191//Dctn1	chr6	83183298	83187783	CA-13191-20410-23504-23522-24840[INC][2/1]	0	+	cass	INC/SKIP	22.1439	0.786597	0.981384	-0.194787	4.74528e-05	0.00184985
545156//Kalrn	chr16	34039878	34053663	CA-545156-463468-467105-467198-477018[INC][3/1]	0	-	cass	INC/SKIP	180.307	0.511531	0.705123	-0.193592	5.61401e-06	0.00029346	○
69232//Qrich1	chr9	108517106	108528917	CA-69232-3154-4680-4740-14502[INC][24/68][UPT]	0	+	cass	INC/SKIP	133	0.389882	0.583364	-0.193482	0.0034741	0.0497847
102693//Phldb1	chr9	44707884	44711059	CA-102693-27276-29676-29805-30158[INC][4/39]	0	-	cass	INC/SKIP	73.9937	0.596884	0.788018	-0.191135	0.000516417	0.013421	○
66147//Necap2	chr4	141070055	141071694	CA-66147-9765-10405-10491-11112[INC][1/5]	0	-	cass	INC/SKIP	29.8088	0.102804	0.29388	-0.191076	0.00152054	0.029891
69232//Qrich1	chr9	108517106	108528917	CA-69232-3154-4616-4740-14502[INC][10/68][UPT]	0	+	cass	INC/SKIP	133	0.358761	0.545491	-0.18673	0.00268972	0.0429608
52635//Esyt2	chr12	116348218	116357185	CA-52635-70093-75605-75668-78890[INC][2/20]	0	+	cass	INC/SKIP	38.333	0.0235569	0.210084	-0.186527	0.00377172	0.0525754	○
319504//Nrcam	chr12	44566287	44568644	CA-319504-240528-240955-240985-242659[INC][14/13]	0	+	cass	INC/SKIP	142.173	0.772007	0.95299	-0.180982	6.06728e-20	1.86063e-17
13132//Dab2	chr15	6424634	6431106	CA-13132-127909-132507-133161-134165[INC][3/16]	0	+	cass	INC/SKIP	44.9833	0.662705	0.842705	-0.18	0.00860736	0.0947222
192197//Bcas3	chr11	85801784	85826056	CA-192197-451789-471858-471949-475038[INC][3/1][DNT]	0	+	cass	INC/SKIP	83.9874	0.174825	0.352777	-0.177952	0.00210069	0.036742	○
19126//Prom1	chr5	43995074	44001900	CA-19126-102951-103891-103960-109622[INC][1/10]	0	-	cass	INC/SKIP	156.029	0.197146	0.375068	-0.177921	4.23809e-06	0.000226689
20411//Sorbs1	chr19	40324746	40327621	CA-20411-189363-189875-191342-191980[INC][1/36]	0	-	cass	INC/SKIP	284.98	0.523225	0.700007	-0.176781	5.31453e-07	3.70407e-05
230861//Eif4g3	chr4	138087532	138096930	CA-230861-97110-105453-105474-106296[INC][3/5]	0	+	cass	INC/SKIP	85.1553	0.512804	0.685197	-0.172393	0.00675359	0.0786493	○
192176//Flna	chrX	74230505	74233337	CA-192176-16386-16544-16568-18781[INC][10/33]	0	-	cass	INC/SKIP	754.636	0.513396	0.683901	-0.170506	4.37157e-14	6.28413e-12
83997//Slmap	chr14	26428241	26438737	CA-83997-98062-106830-106953-108424[INC][21/8]	0	-	cass	INC/SKIP	32.9957	0.819792	0.989041	-0.169249	5.28175e-09	4.67232e-07		○
105428//Fam149b	chr14	20375509	20378522	CA-105428-30452-32613-32838-33238[INC][8/2]	0	+	cass	INC/SKIP	73.7283	0.569362	0.737992	-0.168631	0.00711024	0.0819727
50884//Nckap1	chr2	80570118	80580898	CA-50884-3108-12735-12753-13736[INC][1/22][UPT]	0	-	cass	INC/SKIP	312	0.159851	0.323782	-0.163931	8.61135e-06	0.000425938
17245//Mdm1	chr10	118146594	118150955	CA-17245-8185-9194-9329-12002[INC][14/2]	0	+	cass	INC/SKIP	78.2746	0.672241	0.834779	-0.162538	0.00321104	0.0482705
57815//Spata5	chr3	37528157	37579089	CA-57815-111043-112703-112740-161472[INC][9/41][DNT]	0	+	cass	INC/SKIP	114.38	0.141731	0.300116	-0.158385	0.00206908	0.0366068
216565//Ehbp1	chr11	22151066	22169173	CA-216565-120761-137903-138008-138606[INC][7/1]	0	-	cass	INC/SKIP	68.2039	0.722729	0.878472	-0.155743	0.00012479	0.00407117	○
218756//Slc4a7	chr14	14745967	14748622	CA-218756-46059-47708-47768-48441[INC][2/13]	0	+	cass	INC/SKIP	69.3456	0.0610513	0.216662	-0.15561	5.21852e-05	0.0019359
14268//Fn1	chr1	71612467	71615550	CA-14268-40812-42136-42409-43521[INC][28/49]	0	-	cass	INC/SKIP	127.571	0.685106	0.837583	-0.152477	4.6744e-05	0.0018378
116870//Mta1	chr12	113133184	113135827	CA-116870-38060-38263-38299-40519[INC][15/7]	0	+	cass	INC/SKIP	299.208	0.486874	0.636246	-0.149373	0.000321728	0.00936677
110253//Triobp	chr15	78973251	78987947	CA-110253-29569-31743-31821-43168[INC][4/3]	0	+	cass	INC/SKIP	121.298	0.256975	0.40272	-0.145745	0.00131782	0.0274298
13191//Dctn1	chr6	83183298	83187783	CA-13191-20410-21012-21033-24840[INC][1/1]	0	+	cass	INC/SKIP	22.1439	0.840902	0.985924	-0.145022	0.00012799	0.00414617
239188//Enox1	chr14	77312058	77380687	CA-239188-158362-211263-211309-226816[INC][1/4]	0	+	cass	INC/SKIP	146	0.264069	0.408816	-0.144746	0.00554671	0.0699038
407823//Baz2b	chr2	59958431	59962629	CA-407823-166720-168635-168920-170248[INC][9/6]	0	-	cass	INC/SKIP	61	0.765043	0.90534	-0.140297	0.000273928	0.00818228	○
16975//Lrp8	chr4	107847443	107851426	CA-16975-48308-50845-50884-52049[INC][1/4]	0	+	cass	INC/SKIP	203.332	0.151825	0.290663	-0.138838	1.25026e-05	0.000605391	○
74159//Acbd5	chr2	23080338	23087618	CA-74159-15253-15467-15500-22284[INC][5/33]	0	+	cass	INC/SKIP	118.132	0.656883	0.793513	-0.13663	0.00897008	0.0973169
269587//Epb4.1	chr4	131957642	131967974	CA-269587-110526-115327-115390-120494[INC][7/38]	0	-	cass	INC/SKIP	647.589	0.236679	0.371178	-0.134499	7.92512e-08	6.1789e-06	○
226562//Prrc2c	chr1	162673509	162676816	CA-226562-66866-67715-67952-69900[INC][2/9][DNT]	0	-	cass	INC/SKIP	633.524	0.501746	0.634267	-0.132521	2.49026e-06	0.000141422	○
107831//Bai1	chr15	74575838	74580735	CA-107831-62729-64199-64298-67369[INC][2/13]	0	+	cass	INC/SKIP	78.6092	0.123036	0.255438	-0.132402	0.00791336	0.0890011		○
240725//Sulf1	chr1	12848330	12860371	CA-240725-159025-161330-161364-169382[INC][21/5][DNT]	0	+	cass	INC/SKIP	224.404	0.404843	0.534654	-0.12981	0.00321457	0.0481662
72194//Fbxl20	chr11	98113220	98128375	CA-72194-24302-37169-37224-39321[INC][65/18]	0	-	cass	INC/SKIP	29	0.804651	0.932489	-0.127838	0.00276285	0.043674
22764//Zfx	chrX	94081824	94098851	CA-22764-28125-44108-44258-44439[INC][5/1]	0	-	cass	INC/SKIP	81.9692	0.708004	0.833367	-0.125364	0.00851592	0.0939406
75734//Mff	chr1	82735418	82747141	CA-75734-13590-19900-20059-25165[INC][5/21]	0	+	cass	INC/SKIP	663.998	0.441289	0.565189	-0.1239	0.00133456	0.0275291		○
22084//Tsc2	chr17	24604949	24607530	CA-22084-28193-29277-29406-30640[INC][1/12][DNT]	0	-	cass	INC/SKIP	138.255	0.60249	0.725999	-0.123509	0.0067697	0.0786379
233489//Picalm	chr7	90177499	90189256	CA-233489-50372-54987-55137-61918[INC][15/21]	0	+	cass	INC/SKIP	228.25	0.784335	0.904825	-0.12049	3.10688e-10	3.17592e-08
104112//Acly	chr11	100498620	100504292	CA-104112-26798-27811-27841-32238[INC][30/37]	0	-	cass	INC/SKIP	1393.37	0.478879	0.597843	-0.118964	2.13321e-11	2.58231e-09
226517//Smg7	chr1	152841512	152844406	CA-226517-61611-62267-62417-64053[INC][6/11]	0	-	cass	INC/SKIP	95.1652	0.787143	0.90466	-0.117518	4.87591e-05	0.0018691		○
67830//Rer1	chr4	155082666	155086277	CA-67830-3093-5980-6189-6543[INC][18/81][UPT]	0	-	cass	INC/SKIP	180.026	0.195589	0.312685	-0.117096	8.74871e-05	0.00300329
71409//Fmnl2	chr2	53126852	53132180	CA-71409-272109-273849-273975-276972[INC][2/5][DNT]	0	+	cass	INC/SKIP	251.023	0.611048	0.727082	-0.116034	4.83807e-05	0.00187018
13855//Epn2	chr11	61533570	61535382	CA-13855-47417-48074-48110-49006[INC][7/25]	0	-	cass	INC/SKIP	196.237	0.157897	0.273063	-0.115167	0.00303371	0.0466725
19280//Ptprs	chr17	56426386	56428131	CA-19280-51542-51663-51690-52976[INC][6/17]	0	-	cass	INC/SKIP	246	0.512605	0.627306	-0.114701	0.00586834	0.0717935
76626//Msi2	chr11	88366784	88386118	CA-76626-335223-353032-353056-354420[INC][1/21]	0	-	cass	INC/SKIP	151.494	0.0993452	0.211311	-0.111965	0.000353533	0.0101009
26921//Map4k4	chr1	40000623	40004912	CA-26921-102837-103517-103679-106894[INC][2/6]	0	+	cass	INC/SKIP	94	0.821846	0.932961	-0.111115	7.93674e-07	5.21557e-05	○
17904//Myl6	chr10	128490860	128492135	CA-17904-4767-5061-5106-5792[INC][169/447][DNT]	0	-	cass	INC/SKIP	1517	0.487721	0.59745	-0.109729	5.72089e-11	6.57903e-09
116870//Mta1	chr12	113133184	113135827	CA-116870-38060-39523-39535-40519[INC][1/7]	0	+	cass	INC/SKIP	299.208	0.381436	0.490349	-0.108913	0.000909334	0.0207076
26921//Map4k4	chr1	40010556	40014222	CA-26921-112765-113737-113929-116193[INC][10/8]	0	+	cass	INC/SKIP	1361.54	0.628723	0.736786	-0.108064	5.14915e-15	8.45932e-13		○
76932//Arfip2	chr7	105637120	105638326	CA-76932-5208-5376-5554-6138[INC][1/2]	0	-	cass	INC/SKIP	45.8865	0.8168	0.924385	-0.107585	0.00406635	0.0561718
319504//Nrcam	chr12	44532457	44537355	CA-319504-206775-209172-209190-211366[INC][11/17]	0	+	cass	INC/SKIP	536.161	0.376235	0.480127	-0.103892	0.00297506	0.0460784
319974//Auts2	chr5	131466031	131472478	CA-319974-1073085-1074885-1074930-1079216[INC][4/2]	0	-	cass	INC/SKIP	170.29	0.704173	0.80795	-0.103777	0.00143033	0.0287316
16975//Lrp8	chr4	107847443	107851426	CA-16975-48308-49022-49145-52049[INC][5/4]	0	+	cass	INC/SKIP	356.24	0.437961	0.541517	-0.103556	0.00234603	0.0399694	○
71409//Fmnl2	chr2	53126852	53132180	CA-71409-272109-275544-275591-276972[INC][5/5][DNT]	0	+	cass	INC/SKIP	101.787	0.12438	0.225078	-0.100699	0.00064886	0.0157924	○
17354//Mllt10	chr2	18071124	18101511	CA-17354-18968-40547-40598-49221[INC][5/23]	0	+	cass	INC/SKIP	84.7959	0.287598	0.186246	0.101352	0.00524364	0.0666319	○
56403//Syncrip	chr9	88479793	88482196	CA-56403-3342-4632-4792-5485[INC][16/4][UPT]	0	-	cass	INC/SKIP	45	0.137405	0.034749	0.102656	0.00106866	0.0236339
30839//Fbxw5	chr2	25501935	25503044	CA-30839-4374-4623-4781-5093[INC][36/9]	0	+	cass	INC/SKIP	104.245	0.871814	0.765933	0.105881	0.000623237	0.015331
12175//Bnip2	chr9	70003568	70007114	CA-12175-17167-17805-17841-20563[INC][13/20][DNT]	0	+	cass	INC/SKIP	283.768	0.162448	0.0549111	0.107537	1.13495e-09	1.08766e-07		○
26409//Map3k7	chr4	31992386	32002152	CA-26409-31410-33767-33848-40982[INC][7/19]	0	+	cass	INC/SKIP	336.548	0.312043	0.203535	0.108509	0.00176986	0.03323
140579//Elmo2	chr2	165301940	165304977	CA-140579-24580-25778-25814-27488[INC][5/18]	0	-	cass	INC/SKIP	351.733	0.591414	0.482641	0.108773	0.00349187	0.0498839
108841//Rdh13	chr7	4444202	4445598	CA-108841-3211-3535-3680-4336[INC][1/32][UPT]	0	-	cass	INC/SKIP	49.2687	0.205867	0.0948704	0.110996	0.00248233	0.0407811
12305//Ddr1	chr17	35685305	35687309	CA-12305-19995-20548-20659-21589[INC][27/14]	0	-	cass	INC/SKIP	295.179	0.708488	0.593479	0.11501	1.83607e-05	0.000804374
114874//Ddhd1	chr14	45595326	45601755	CA-114874-59579-61958-62042-65479[INC][21/16][DNT]	0	-	cass	INC/SKIP	239.478	0.360966	0.245902	0.115064	0.00160547	0.0309003		○
84004//Mcam	chr9	44140844	44142723	CA-84004-9335-9617-9735-10126[INC][11/5][DNT]	0	+	cass	INC/SKIP	43	0.920635	0.803571	0.117063	0.00346283	0.0502493
71268//Lrrfip2	chr9	111190167	111199834	CA-71268-75174-77936-78008-84554[INC][8/11]	0	+	cass	INC/SKIP	190.04	0.204031	0.0863349	0.117696	3.83333e-07	2.75521e-05
76485//Glt8d1	chr14	31001675	31006511	CA-76485-3605-6325-6398-8066[INC][4/23][UPT]	0	+	cass	INC/SKIP	64.3481	0.339806	0.220663	0.119143	0.0041913	0.0568731	○
12388//Ctnnd1	chr2	84612023	84613088	CA-12388-40805-41191-41209-41648[INC][18/18]	0	-	cass	INC/SKIP	178.705	0.844713	0.722777	0.121936	1.30903e-05	0.000627244
21374//Tbp	chr17	15499917	15503127	CA-21374-3137-4266-4315-6077[INC][12/33][UPT]	0	+	cass	INC/SKIP	303.836	0.424812	0.301682	0.12313	0.00131996	0.0273505
65945//Clstn1	chr4	149638232	149643351	CA-65945-54758-58020-58077-59557[INC][24/13]	0	+	cass	INC/SKIP	309.291	0.912671	0.78661	0.126061	2.46469e-17	4.3606e-15		○	3'
67579//Cpeb4	chr11	31908824	31920581	CA-67579-39665-49590-49614-51198[INC][7/5]	0	+	cass	INC/SKIP	22.1076	0.973388	0.847207	0.126181	0.00201487	0.0362047
72205//Eml2	chr7	19201564	19202595	CA-72205-23484-23660-23758-24339[INC][5/1]	0	+	cass	INC/SKIP	68.1874	0.844589	0.718312	0.126277	0.00158209	0.0305782
237943//Gpatch8	chr11	102528093	102538355	CA-237943-20877-27828-27846-30992[INC][2/2]	0	-	cass	INC/SKIP	69	0.153005	0.0253411	0.127664	2.63587e-06	0.000147866		○
56404//Trip4	chr9	65833155	65851457	CA-56404-60428-72757-72860-78346[INC][17/3][DNT]	0	-	cass	INC/SKIP	78.9667	0.836293	0.707533	0.12876	0.00135144	0.0276295
16564//Kif21a	chr15	90959687	90965631	CA-16564-87482-87953-87974-93200[INC][10/5]	0	-	cass	INC/SKIP	601.402	0.645711	0.51633	0.129381	4.21489e-06	0.0002281
17169//Mark3	chr12	111647470	111653433	CA-17169-76219-80448-80475-81880[INC][5/11]	0	+	cass	INC/SKIP	225.149	0.207859	0.0784366	0.129422	1.22352e-06	7.70986e-05		○
237339//L3mbtl3	chr10	26342507	26344722	CA-237339-33574-33934-34009-35518[INC][11/8]	0	-	cass	INC/SKIP	225.572	0.271441	0.141873	0.129568	2.0283e-06	0.000121171
20411//Sorbs1	chr19	40299462	40311862	CA-20411-205144-216510-216570-217291[INC][6/33]	0	-	cass	INC/SKIP	324.964	0.370803	0.240492	0.130311	0.00654783	0.0770333
238988//Erc2	chr14	27652686	27777241	CA-238988-34042-156717-156741-157384[INC][5/7]	0	+	cass	INC/SKIP	80.2196	0.817621	0.685546	0.132075	0.00760952	0.0864291
21374//Tbp	chr17	15499917	15503127	CA-21374-3137-4266-4470-6077[INC][2/33][UPT]	0	+	cass	INC/SKIP	271.149	0.383065	0.249105	0.133959	0.000158229	0.00508989
80732//Mynn	chr3	30611440	30613637	CA-80732-12533-13382-13466-14465[INC][11/4]	0	+	cass	INC/SKIP	53	0.892116	0.756839	0.135277	0.0045491	0.0604793
108686//Ccdc88a	chr11	29493878	29498611	CA-108686-123319-126568-126652-127634[INC][4/3]	0	+	cass	INC/SKIP	404.407	0.57823	0.441549	0.136681	7.01088e-06	0.00036236		○
29871//Scmh1	chr4	120453751	120463144	CA-29871-51495-59732-59875-60794[INC][11/1]	0	+	cass	INC/SKIP	48	0.873298	0.736434	0.136864	0.00599552	0.0727688		○
78248//Armcx1	chrX	134717987	134718991	CA-78248-3113-3788-3881-3982[INC][7/17][UPT]	0	+	cass	INC/SKIP	142	0.621822	0.484484	0.137339	0.00307173	0.0470999
211401//Mtss1	chr15	58945845	58951679	CA-211401-133557-137506-137701-139007[INC][10/2]	0	-	cass	INC/SKIP	232.047	0.571383	0.433544	0.137839	0.00096331	0.0218287
78798//Eml4	chr17	83421605	83428024	CA-78798-73805-79292-79421-80069[INC][10/9]	0	+	cass	INC/SKIP	26	0.94372	0.805765	0.137955	0.00107605	0.0235705		○
66923//Pbrm1	chr14	31022719	31025649	CA-66923-6722-6929-7042-9360[INC][2/16]	0	+	cass	INC/SKIP	148.461	0.593271	0.454474	0.138797	0.000630334	0.0154231
75894//Adal	chr2	121142092	121143208	CA-75894-3163-3383-3514-4008[INC][23/13]	0	+	cass	INC/SKIP	41	0.908723	0.769841	0.138882	0.00274629	0.0435619
233406//Prc1	chr7	80313031	80316260	CA-233406-21744-22065-22104-23649[INC][1/9][DNT]	0	+	cass	INC/SKIP	77.3548	0.189994	0.0510152	0.138979	1.92169e-06	0.000116313
100986//Akap9	chr5	3951689	3954961	CA-100986-26549-29211-29265-29606[INC][12/4]	0	+	cass	INC/SKIP	140.862	0.157328	0.0175834	0.139745	6.22427e-18	1.24485e-15		○
80913//Pum2	chr12	8699063	8706040	CA-80913-28055-29015-29089-34799[INC][8/1]	0	+	cass	INC/SKIP	78.0022	0.304891	0.164706	0.140186	0.00741507	0.084849
20892//Stra13	chr11	120711843	120713731	CA-20892-3075-4055-4328-4872[INC][4/46][UPT]	0	-	cass	INC/SKIP	135	0.420814	0.279621	0.141194	0.00636794	0.0758874
230861//Eif4g3	chr4	138082892	138096930	CA-230861-92533-97077-97110-106296[INC][5/6]	0	+	cass	INC/SKIP	188.589	0.216732	0.0752805	0.141452	4.05956e-08	3.27614e-06		○
20892//Stra13	chr11	120711702	120713731	CA-20892-3075-4872-4924-5011[INC][45/1][UPT]	0	-	cass	INC/SKIP	103	0.74964	0.606935	0.142704	0.000560164	0.0143153
19126//Prom1	chr5	44055877	44063183	CA-19126-41611-46084-46111-48653[INC][18/18]	0	-	cass	INC/SKIP	84.0901	0.85076	0.707317	0.143443	0.00120457	0.0253015
22670//Trim26	chr17	36852462	36856223	CA-22670-18553-20143-20161-22061[INC][11/2]	0	+	cass	INC/SKIP	35.986	0.944768	0.800687	0.144081	0.000304946	0.00893473	○
238988//Erc2	chr14	28025032	28040535	CA-238988-405732-409992-410028-420901[INC][11/8]	0	+	cass	INC/SKIP	368.698	0.486286	0.341971	0.144315	0.000443164	0.0117836		○
11804//Aplp2	chr9	31153413	31157846	CA-11804-57121-58590-58626-61316[INC][19/64]	0	-	cass	INC/SKIP	1590.75	0.403183	0.25801	0.145173	1.27833e-14	2.0277e-12		○
16319//Incenp	chr19	9878318	9883832	CA-16319-18835-19330-19342-24105[INC][12/19]	0	-	cass	INC/SKIP	114.895	0.170387	0.0248614	0.145526	6.26734e-11	7.03164e-09
14026//Evl	chr12	108683194	108686115	CA-14026-131542-131628-131691-134330[INC][25/19]	0	+	cass	INC/SKIP	1491.45	0.197902	0.0512988	0.146603	1.3215e-90	6.07889e-87		○
231051//Mll3	chr5	25329446	25338580	CA-231051-163371-170883-170988-172208[INC][1/1]	0	-	cass	INC/SKIP	65.0632	0.811765	0.661633	0.150132	0.00133705	0.0274572
26875//Pclo	chr5	14775319	14788490	CA-26875-263527-266621-266648-276480[INC][7/2]	0	+	cass	INC/SKIP	33.0808	0.939159	0.785	0.154159	0.00119106	0.0251324
17918//Myo5a	chr9	75189899	75194136	CA-17918-121795-124178-124259-125733[INC][2/8]	0	+	cass	INC/SKIP	137.51	0.171159	0.0158608	0.155298	2.89999e-18	6.35236e-16		○
103537//Mbtd1	chr11	93887021	93905357	CA-103537-3855-8120-8170-21940[INC][5/5]	0	+	cass	INC/SKIP	128	0.58209	0.419355	0.162735	0.00540269	0.0684639
101185//Pot1a	chr6	25794559	25800509	CA-101185-11943-14171-14218-17552[INC][21/3]	0	-	cass	INC/SKIP	54.6534	0.848316	0.685333	0.162983	0.00806188	0.0904504
230861//Eif4g3	chr4	138082892	138095928	CA-230861-92533-97077-97110-105453[INC][3/9]	0	+	cass	INC/SKIP	113.721	0.33744	0.168841	0.168599	0.000673999	0.0162324		○
13542//Dvl1	chr4	155856613	155859302	CA-13542-12409-13084-13123-13581[INC][2/19][DNT]	0	+	cass	INC/SKIP	152.66	0.598784	0.42987	0.168914	0.00115705	0.0246408
53379//Hnrnpa2b1	chr6	51461919	51463492	CA-53379-9484-10330-10556-10839[INC][1/21]	0	-	cass	INC/SKIP	226.663	0.406711	0.236306	0.170405	0.00577832	0.0712608		○
19272//Ptprk	chr10	28560004	28566678	CA-19272-488346-490287-490323-494675[INC][1/7]	0	+	cass	INC/SKIP	101.155	0.53139	0.360773	0.170616	0.00867538	0.095016
75665//Ccdc64	chr5	115648174	115651938	CA-75665-82741-83295-83404-84990[INC][3/18][DNT]	0	-	cass	INC/SKIP	39	0.865772	0.694737	0.171035	0.003255	0.0481446
16801//Arhgef1	chr7	24917894	24919775	CA-16801-18015-19198-19366-19645[INC][3/33]	0	+	cass	INC/SKIP	88.6316	0.51507	0.343745	0.171325	0.00787264	0.0887602
14218//Sh3pxd2a	chr19	47278312	47286717	CA-14218-180807-184307-184391-188981[INC][3/2]	0	-	cass	INC/SKIP	154	0.495146	0.321014	0.174131	0.00108313	0.0236132
218100//Zfp322a	chr13	23353103	23362874	CA-218100-9400-9548-9623-14489[INC][20/23][DNT]	0	-	cass	INC/SKIP	130.431	0.638735	0.464205	0.17453	0.00352459	0.0500405
54135//Lsr	chr7	30962097	30966087	CA-54135-10501-13602-13659-14225[INC][11/19]	0	-	cass	INC/SKIP	112	0.408805	0.233516	0.175289	0.0054384	0.068727
224613//Flywch1	chr17	23762975	23771521	CA-224613-3177-4259-4357-11273[INC][18/18][UPT]	0	-	cass	INC/SKIP	166	0.619318	0.44382	0.175498	0.000616137	0.0153202
14218//Sh3pxd2a	chr19	47314034	47343467	CA-14218-123972-147091-147136-153245[INC][4/10]	0	-	cass	INC/SKIP	97.9601	0.344569	0.160155	0.184414	0.000456538	0.0120694
19268//Ptprf	chr4	118225028	118226570	CA-19268-67944-68020-68599-69271[INC][4/8]	0	-	cass	INC/SKIP	353.995	0.556776	0.37187	0.184905	1.10154e-08	9.38351e-07
224613//Flywch1	chr17	23762975	23771521	CA-224613-3177-4263-4357-11273[INC][1/18][UPT]	0	-	cass	INC/SKIP	166	0.560656	0.375394	0.185261	0.000442448	0.0118329
67733//Itgb3bp	chr4	99789600	99814099	CA-67733-18061-29886-30022-42439[INC][2/9]	0	-	cass	INC/SKIP	69	0.66129	0.472527	0.188763	0.00410952	0.0562613
233406//Prc1	chr7	80313031	80316260	CA-233406-21744-22062-22104-23649[INC][3/9][DNT]	0	+	cass	INC/SKIP	138.919	0.285644	0.0968626	0.188781	2.05915e-06	0.000121437
18080//Nin	chr12	70040754	70045636	CA-18080-69779-70673-72794-74045[INC][8/11]	0	-	cass	INC/SKIP	106.777	0.293006	0.103139	0.189867	2.10281e-18	4.83646e-16		○
12291//Cacna1g	chr11	94438104	94442884	CA-12291-34469-37421-37490-39009[INC][7/9]	0	-	cass	INC/SKIP	97.9972	0.608696	0.417867	0.190829	0.00145914	0.0291828
66296//Haus2	chr2	120612337	120615986	CA-66296-5995-6615-6685-9419[INC][27/2]	0	+	cass	INC/SKIP	25.9953	0.868469	0.675604	0.192864	0.00517081	0.0660714
20430//Cyfip1	chr7	55897824	55900070	CA-20430-58902-59167-59321-60844[INC][1/4]	0	+	cass	INC/SKIP	184.375	0.42404	0.230003	0.194037	8.04897e-08	6.17088e-06
71041//Pcgf6	chr19	47040043	47042792	CA-71041-11080-11706-11724-13703[INC][1/14]	0	-	cass	INC/SKIP	56.5837	0.678161	0.483834	0.194326	0.00181568	0.0338143
17912//Myo1b	chr1	51766821	51769089	CA-17912-149971-150238-150325-152066[INC][5/15]	0	-	cass	INC/SKIP	261.992	0.833226	0.638748	0.194477	4.2907e-12	5.6392e-10		○
227399//Ppip5k2	chr1	97719833	97723833	CA-227399-49423-51813-51987-53186[INC][1/13]	0	-	cass	INC/SKIP	458.733	0.487474	0.291917	0.195557	2.22749e-11	2.6273e-09		○
207165//Bptf	chr11	107082512	107095924	CA-207165-39207-39732-39921-52222[INC][2/11]	0	-	cass	INC/SKIP	173.616	0.582388	0.381668	0.200721	7.09788e-07	4.73192e-05		○
11496//Adam22	chr5	8092730	8107018	CA-11496-264080-275901-276009-278250[INC][10/9]	0	-	cass	INC/SKIP	75.9714	0.362963	0.161533	0.20143	0.0023798	0.0400991	○
219105//Zmym5	chr14	56804414	56811693	CA-219105-3125-3857-3977-9853[INC][2/16][UPT]	0	-	cass	INC/SKIP	25	0.470588	0.267857	0.202731	0.00279991	0.0441081	○
13518//Dst	chr1	34302829	34306650	CA-13518-294208-294596-294707-297703[INC][17/10]	0	+	cass	INC/SKIP	148.874	0.285999	0.0826613	0.203338	5.94742e-09	5.16191e-07
57261//Brd4	chr17	32229416	32284724	CA-57261-2606-33923-34083-57388[INC][4/10][UPT]	0	-	cass	INC/SKIP	44	0.729563	0.524385	0.205178	0.00606249	0.073388
319845//Bbs9	chr9	22475744	22490939	CA-319845-3341-3855-3911-18103[INC][12/25][UPT]	0	+	cass	INC/SKIP	57.5629	0.339113	0.13257	0.206543	0.00244721	0.0403482
77022//2700099C18Rik	chr17	94756433	94762619	CA-77022-9424-14398-14505-15362[INC][8/5]	0	+	cass	INC/SKIP	21.9987	0.886363	0.67927	0.207094	0.00729068	0.0838428
227648//Sec16a	chr2	26412835	26414444	CA-227648-33846-34478-34538-35303[INC][16/26]	0	-	cass	INC/SKIP	199.001	0.313201	0.103559	0.209642	3.36066e-07	2.45382e-05
83997//Slmap	chr14	26442574	26459459	CA-83997-77331-83140-83203-94106[INC][1/6]	0	-	cass	INC/SKIP	51	0.522388	0.305312	0.217076	0.00289666	0.0451683
230103//Npr2	chr4	43643053	43643682	CA-230103-14240-14400-14475-14671[INC][7/2]	0	+	cass	INC/SKIP	59.8252	0.830489	0.608937	0.221552	0.000421105	0.011462
78618//Acap2	chr16	31119395	31127432	CA-78618-76918-81597-81618-84791[INC][4/7]	0	-	cass	INC/SKIP	45.305	0.262411	0.0399281	0.222483	1.10476e-06	7.05817e-05
21976//Top3b	chr16	16870768	16878015	CA-21976-2939-7178-7265-9941[INC][5/37][UPT]	0	+	cass	INC/SKIP	47	0.340426	0.114504	0.225922	0.00251418	0.0408665
21987//Tpd52l1	chr10	31332626	31346711	CA-21987-102311-105895-105910-115952[INC][2/21][DNT]	0	-	cass	INC/SKIP	49.7162	0.372618	0.14644	0.226177	0.00477309	0.0629118
72392//Tmem175	chr5	108639471	108642151	CA-72392-12760-15012-15064-15307[INC][34/2]	0	+	cass	INC/SKIP	31.5909	0.911758	0.685182	0.226576	0.000813462	0.0189945
72145//Wdfy3	chr5	101875840	101882649	CA-72145-190499-194862-194916-196912[INC][1/4]	0	-	cass	INC/SKIP	140.553	0.291068	0.0615456	0.229522	5.35301e-10	5.23911e-08
21976//Top3b	chr16	16870768	16878015	CA-21976-2939-7181-7265-9941[INC][13/37][UPT]	0	+	cass	INC/SKIP	55	0.373737	0.134328	0.239409	0.00251418	0.0410114
56194//Prpf40a	chr2	53157892	53159677	CA-56194-34630-34871-34925-36270[INC][18/2]	0	-	cass	INC/SKIP	281.607	0.836528	0.596964	0.239565	2.93527e-17	5.00082e-15		○
16391//Irf9	chr14	55604118	55605231	CA-16391-3259-3483-3569-4067[INC][4/17][UPT]	0	+	cass	INC/SKIP	50	0.492958	0.247059	0.245899	0.0060759	0.0731653
68904//Abhd13	chr8	9977834	9992154	CA-68904-3303-8147-8254-12668[INC][4/23][UPT][DNT]	0	+	cass	INC/SKIP	22	0.517241	0.268293	0.248949	0.00457988	0.0607131
83997//Slmap	chr14	26414786	26418246	CA-83997-118628-120448-120538-121752[INC][17/12][DNT]	0	-	cass	INC/SKIP	75.6691	0.877869	0.622307	0.255562	1.13647e-07	8.57013e-06	○
19347//Dennd5a	chr7	109934692	109960322	CA-19347-3349-27869-27941-28620[INC][30/6][UPT]	0	-	cass	INC/SKIP	179	0.800285	0.543933	0.256352	1.15463e-10	1.2646e-08		○
19302//Pxmp3	chr3	5560187	5563271	CA-19302-16075-16507-16571-17475[INC][16/31][DNT]	0	-	cass	INC/SKIP	207.987	0.497863	0.240432	0.257431	1.14006e-07	8.4585e-06
19274//Ptprm	chr17	66890923	66919059	CA-19274-438436-445032-445107-466403[INC][1/8]	0	-	cass	INC/SKIP	67	0.607477	0.342857	0.264619	0.00864872	0.0949502
74343//Crtc2	chr3	90262450	90263356	CA-74343-11434-11633-11700-11890[INC][2/14]	0	+	cass	INC/SKIP	126.094	0.604957	0.332658	0.272299	6.71873e-07	4.61286e-05
207165//Bptf	chr11	107086711	107095924	CA-207165-39207-39732-39921-48025[INC][1/1]	0	-	cass	INC/SKIP	71.6486	0.850329	0.577108	0.273221	1.1074e-08	9.26192e-07		○
234214//Sorbs2	chr8	45769828	45772707	CA-234214-265108-265758-265803-267746[INC][19/24]	0	+	cass	INC/SKIP	274.894	0.829125	0.552228	0.276897	1.01755e-19	2.92545e-17		○
232339//Ankrd26	chr6	118539846	118542982	CA-232339-22367-24707-24806-25381[INC][3/1]	0	-	cass	INC/SKIP	84.3935	0.679143	0.398143	0.281	1.68233e-05	0.000758697
50927//Nasp	chr4	116605683	116612080	CA-50927-18980-19574-20549-25188[INC][2/48]	0	-	cass	INC/SKIP	1280.67	0.78913	0.502543	0.286587	1.23135e-85	2.83209e-82		○
319504//Nrcam	chr12	44544724	44547342	CA-319504-219011-219494-219551-221347[INC][12/5]	0	+	cass	INC/SKIP	119.943	0.970264	0.683513	0.286751	1.41872e-23	6.52611e-21		○
76539//D19Ertd737e	chr19	60221053	60226675	CA-76539-3466-4798-4833-8393[INC][1/20][UPT]	0	-	cass	INC/SKIP	47	0.432099	0.142857	0.289242	0.00116613	0.0247199
12361//Cask	chrX	13549164	13552440	CA-12361-297169-298559-298595-300180[INC][4/3]	0	-	cass	INC/SKIP	236.31	0.826699	0.535738	0.290961	2.65438e-19	6.42638e-17		○
78798//Eml4	chr17	83421605	83428024	CA-78798-73805-77327-77501-80069[INC][1/9]	0	+	cass	INC/SKIP	26	0.861722	0.57061	0.291112	0.000428944	0.0116067
26920//Cep110	chr2	35132257	35134110	CA-26920-25922-26477-26621-27466[INC][1/7][UPT]	0	+	cass	INC/SKIP	20	0.538462	0.245213	0.293248	0.000179286	0.00568768
232339//Ankrd26	chr6	118539846	118542982	CA-232339-22367-24707-24821-25381[INC][1/1]	0	-	cass	INC/SKIP	84.3935	0.66252	0.365459	0.297061	1.68233e-05	0.000751331
68187//Fam135a	chr1	24046357	24053335	CA-68187-50159-54134-54212-56934[INC][6/8]	0	-	cass	INC/SKIP	108.24	0.5	0.20267	0.29733	8.04814e-05	0.00280465	○
108652//Slc35b3	chr13	38943058	38954229	CA-108652-9767-19221-19376-20709[INC][11/8]	0	-	cass	INC/SKIP	30.9979	0.846153	0.539461	0.306692	0.000401836	0.0111352
67529//Fgfr1op2	chr6	146589893	146595288	CA-67529-15126-17723-17837-20265[INC][12/25]	0	+	cass	INC/SKIP	300	0.442495	0.128882	0.313613	1.82509e-23	7.63218e-21	○
218811//Sec24c	chr14	20674581	20676156	CA-218811-3417-4410-4539-4637[INC][1/8][UPT]	0	+	cass	INC/SKIP	38	0.617021	0.303371	0.31365	0.00668131	0.0782037
328329//Mast4	chr13	102751380	102758736	CA-328329-578991-583236-583437-585882[INC][2/1]	0	-	cass	INC/SKIP	58.2464	0.73556	0.42029	0.31527	3.53399e-05	0.00143862
76539//D19Ertd737e	chr19	60221053	60226642	CA-76539-3388-4798-4833-8393[INC][1/8][UPT]	0	-	cass	INC/SKIP	41	0.492063	0.171429	0.320635	0.00100634	0.0225813
16558//Kif16b	chr2	142714678	142739610	CA-16558-164942-189370-189403-189732[INC][1/8]	0	-	cass	INC/SKIP	50	0.573333	0.244444	0.328889	0.0016192	0.030906
67725//Nudt13	chr14	20294722	20304091	CA-67725-3103-3398-3577-12263[INC][4/3][UPT]	0	+	cass	INC/SKIP	20	0.733333	0.384615	0.348718	0.00482577	0.0632437
77980//Sbf1	chr15	89295394	89299619	CA-77980-18829-22282-22360-22735[INC][6/9]	0	-	cass	INC/SKIP	354.253	0.47096	0.113272	0.357688	2.67014e-34	2.0471e-31		○
74030//Rin2	chr2	145822299	145844902	CA-74030-39250-39494-39646-61595[INC][30/22][UPT]	0	+	cass	INC/SKIP	22.9995	0.625	0.26089	0.36411	0.00668911	0.0780962
56784//Ralgapa1	chr12	55602898	55612757	CA-56784-211534-212064-212095-219899[INC][12/4]	0	-	cass	INC/SKIP	105.375	0.821799	0.452836	0.368964	1.75067e-10	1.87281e-08		○
74053//Grip1	chr10	119978437	119986483	CA-74053-527294-534160-534316-535018[INC][3/9]	0	+	cass	INC/SKIP	197.956	0.749331	0.244455	0.504876	1.83746e-32	1.20748e-29
208618//Etl4	chr2	20798615	20808023	CA-208618-511871-514629-514749-520989[INC][6/3]	0	+	cass	INC/SKIP	127.257	0.65	0.141323	0.508677	3.22577e-18	6.74479e-16		○
20928//Abcc9	chr6	142646271	142652631	CA-20928-52748-57209-57248-58901[INC][8/1]	0	-	cass	INC/SKIP	35.48	1	0.382957	0.617043	3.68094e-12	4.9801e-10
21923//Tnc	chr4	63982650	63993298	CA-21923-56989-65283-65556-67092[INC][6/8]	0	-	cass	INC/SKIP	34.5829	0.985714	0.275264	0.71045	1.64632e-22	5.40935e-20		○
